# Supplementary material for: Clinical Parameters Are More Likely to Be Associated with Thyroid Hormone Levels than with Thyrotropin Levels: A Systematic Review and Meta-Analysis
Source: Thyroid. 2020 Dec 7;30(12):1695–709. doi: 10.1089/thy.2019.0535 (PMC7757573; doi:10.1089/thy.2019.0535)
Supplement: Supplemental data [file Supp_Table1.xlsx]

## Sheet: Sheet1
hyper/hypo	Paper	Continuous V quantile	Condition and restrictions on cohorts	Condition Classification	System	FT4_N	FT4_method	FT4_Sig	FT4_PV	FT4_Sophistication	FT4_cov	TSH_N	TSH_method	TSH_Sig	TSH_PV	TSH_Sophistication	TSH_cov	T3_N	T3_method	T3_Sig	T3_PV	T3_Sophistication	T3_cov	T3 - Free or Total	Include in restricted analysis? (1 = Yes)	NOS score	TSH incong (0 = No, 3 = T3, 4 = T4)	cross-section
hyper	Cappola et al	Continuous	AF	AF	Cardiac	2673	Cox PH	Y	< 0.001	Medium	Age, sex, race, initiation of Thyroid Hormone replacement	2673	Cox PH	N	0.09	Medium	Age, sex, race, initiation of Thyroid Hormone replacement	2673	Cox PH	N	0.4	Medium	Age, sex, race, initiation of Thyroid Hormone replacement	Total	1	9	0	N
hyper	Cappola et al	Continuous	AF	AF	Cardiac	2673	Cox PH	Y	0.02	High	Age, sex, race, initiation of Thyroid Hormone replacement and BMI, hypertension, fasting glucose, current smoking, any alcohol, valvular disease history and any use of diuretic or beta-blocker	2673	Cox PH	N	0.12	High	Age, sex, race, initiation of Thyroid Hormone replacement and BMI, hypertension, fasting glucose, current smoking, any alcohol, valvular disease history and any use of diuretic or beta-blocker	2673	Cox PH	N	0.24	High	Age, sex, race, initiation of Thyroid Hormone replacement and BMI, hypertension, fasting glucose, current smoking, any alcohol, valvular disease history and any use of diuretic or beta-blocker	Total	1		0	N
hyper	Cappola et al	Continuous	CHD	CAD	Cardiac	2215	Cox PH	N	0.13	Medium	Age, sex, race, initiation of Thyroid Hormone replacement	2215	Cox PH	N	0.2	Medium	Age, sex, race, initiation of Thyroid Hormone replacement	2215	Cox PH	N	0.09	Medium	Age, sex, race, initiation of Thyroid Hormone replacement	Total	1		0	N
hyper	Cappola et al	Continuous	CHD	CAD	Cardiac	2215	Cox PH	N	0.28	High	Age, sex, race, initiation of Thyroid Hormone replacement and BMI, hypertension, diabetes, current smoking, LDL cholesterol, lipid-lowering medication and C-reactive protein	2215	Cox PH	N	0.15	High	Age, sex, race, initiation of Thyroid Hormone replacement and BMI, hypertension, diabetes, current smoking, LDL cholesterol, lipid-lowering medication and C-reactive protein	2215	Cox PH	N	0.31	High	Age, sex, race, initiation of Thyroid Hormone replacement and BMI, hypertension, diabetes, current smoking, LDL cholesterol, lipid-lowering medication and C-reactive protein	Total	1		0	N
hyper	Cappola et al	Continuous	Incident Heart failure	other	Cardiac	2706	Cox PH	Y	0.004	Medium	Age, sex, race, initiation of Thyroid Hormone replacement	2706	Cox PH	N	0.17	Medium	Age, sex, race, initiation of Thyroid Hormone replacement	2706	Cox PH	N	0.54	Medium	Age, sex, race, initiation of Thyroid Hormone replacement	Total	1		0	N
hyper	Cappola et al	Continuous	Incident Heart failure	other	Cardiac	2706	Cox PH	Y	0.03	High	Age, sex, race, initiation of Thyroid Hormone replacement and BMI, hypertension, diabetes, current smoking,CHD, AF, stroke, claudication, any alcohol and creatinine (natural log)	2706	Cox PH	N	0.09	High	Age, sex, race, initiation of Thyroid Hormone replacement and BMI, hypertension, diabetes, current smoking,CHD, AF, stroke, claudication, any alcohol and creatinine (natural log)	2706	Cox PH	N	0.77	High	Age, sex, race, initiation of Thyroid Hormone replacement and BMI, hypertension, diabetes, current smoking,CHD, AF, stroke, claudication, any alcohol and creatinine (natural log)	Total	1		0	N
hyper	Cappola et al	Continuous	Composite measure of CVD	other	Cardiac	2073	Cox PH	Y	0.008	Medium	Age, sex, race, initiation of Thyroid Hormone replacement	2073	Cox PH	N	0.05	Medium	Age, sex, race, initiation of Thyroid Hormone replacement	2073	Cox PH	N	0.43	Medium	Age, sex, race, initiation of Thyroid Hormone replacement	Total	1		0	N
hyper	Cappola et al	Continuous	Composite measure of CVD	other	Cardiac	2073	Cox PH	Y	0.02	High	Age, sex, race, initiation of Thyroid Hormone replacement and BMI, hypertension, diabetes, current smoking, stroke, claudication, C-reactive protein and creatinine (natural log)	2073	Cox PH	Y	0.04	High	Age, sex, race, initiation of Thyroid Hormone replacement and BMI, hypertension, diabetes, current smoking, stroke, claudication, C-reactive protein and creatinine (natural log)	2073	Cox PH	N	0.78	High	Age, sex, race, initiation of Thyroid Hormone replacement and BMI, hypertension, diabetes, current smoking, stroke, claudication, C-reactive protein and creatinine (natural log)	Total	1		0	N
hyper	Cappola et al	Continuous	Hip Fracture	fracture	Bone	2803	Cox PH	N	0.79	Medium	Age, age^b, sex, race, initiation of Thyroid Hormone replacement	2803	Cox PH	N	0.2	Medium	Age, age^b, sex, race, initiation of Thyroid Hormone replacement	2803	Cox PH	N	0.73	Medium	Age, age^b, sex, race, initiation of Thyroid Hormone replacement	Total	1		0	N
hyper	Cappola et al	Continuous	Hip Fracture	fracture	Bone	2803	Cox PH	N	0.56	High	Age, age^b, sex, race, initiation of Thyroid Hormone replacement and oral steriod, ln(exercise kCal), current smoking, alcohol and weight	2803	Cox PH	N	0.26	High	Age, age^b, sex, race, initiation of Thyroid Hormone replacement and oral steriod, ln(exercise kCal), current smoking, alcohol and weight	2803	Cox PH	N	0.86	High	Age, age^b, sex, race, initiation of Thyroid Hormone replacement and oral steriod, ln(exercise kCal), current smoking, alcohol and weight	Total	1		0	N
hyper	Cappola et al	Continuous	Dementia	dementia	Dementia	1824	Cox PH	N	0.26	Medium	Age, sex, race, initiation of Thyroid Hormone replacement	1824	Cox PH	N	0.05	Medium	Age, sex, race, initiation of Thyroid Hormone replacement	1824	Cox PH	N	0.98	Medium	Age, sex, race, initiation of Thyroid Hormone replacement	Total	1		0	N
hyper	Cappola et al	Continuous	Dementia	dementia	Dementia	1824	Cox PH	N	0.52	High	Age, sex, race, initiation of Thyroid Hormone replacement and BMI, hypertension, diabetes, current smoking, any alcohol, total cholesterol, stroke, claudication and apoe4 genotype	1824	Cox PH	N	0.07	High	Age, sex, race, initiation of Thyroid Hormone replacement and BMI, hypertension, diabetes, current smoking, LDL cholesterol, lipid-lowering medication and C-reactive protein	1824	Cox PH	N	0.81	High	Age, sex, race, initiation of Thyroid Hormone replacement and BMI, hypertension, diabetes, current smoking, LDL cholesterol, lipid-lowering medication and C-reactive protein	Total	1		0	N
hyper	Cappola et al	Continuous	Total Mortality	mortality	Mortality	2843	Cox PH	Y	0.007	Medium	Age, sex, race, initiation of Thyroid Hormone replacement	2843	Cox PH	Y	0.03	Medium	Age, sex, race, initiation of Thyroid Hormone replacement	2843	Cox PH	N	0.12	Medium	Age, sex, race, initiation of Thyroid Hormone replacement	Total	1		0	N
hyper	Cappola et al	Continuous	Total Mortality	mortality	Mortality	2843	Cox PH	N	0.17	High	Age, sex, race, initiation of Thyroid Hormone replacement and BMI, hypertension, diabetes, current smoking,CHD, HF, stroke, claudication, depressioon score, creatinine and kcal of activity	2843	Cox PH	N	0.05	High	Age, sex, race, initiation of Thyroid Hormone replacement and BMI, hypertension, diabetes, current smoking,CHD, HF, stroke, claudication, depressioon score, creatinine and kcal of activity	2843	Cox PH	N	0.15	High	Age, sex, race, initiation of Thyroid Hormone replacement and BMI, hypertension, diabetes, current smoking,CHD, HF, stroke, claudication, depressioon score, creatinine and kcal of activity	Total	1		0	N
hyper	Cappola et al	Quartiles	AF	AF	Cardiac	2673	Cox PH	Y	11/1000 (5-16.9)	Crude	not stated	2673	Cox PH	N*	not stated	Crude	not stated								1		0	N
hyper	Cappola et al	Quartiles	CHD	CAD	Cardiac	2215	Cox PH	Y	8/1000 (1.1-15)	Crude	not stated	2215	Cox PH	N*	not stated	Crude	not stated								1		0	N
hyper	Cappola et al	Quartiles	Heart failure	other	Cardiac	2706	Cox PH	Y	7.8/1000 (2-13.6)	Crude	not stated	2706	Cox PH	N*	not stated	Crude	not stated								1		0	N
hyper	Cappola et al	Quartiles	Mortality	mortality	Mortality	2843	Cox PH	Y	14.3/1000 (6.1-22.5)	Crude	not stated	2843	Cox PH	N*	not stated	Crude	not stated								1		0	N
hyper	Cappola et al	Quartiles	Hip fracture	fracture	Bone	2803	Cox PH	N	0.5/1000 (-2.8-3.8)	Crude	not stated	2803	Cox PH	N*	not stated	Crude	not stated								1		0	N
hyper	Cappola et al	Quartiles	Dementia	dementia	Dementia	1824	Cox PH	N	7/1000 (-1.4-15)	Crude	not stated	1824	Cox PH	Y	minus 9.6 (-17.9 to -1.2)	Crude	not stated								1		0	N
hyper	Chaker et al 2015	Continuous	AF prevalent	AF	Cardiac	9160	log regression	Y	1.16 (1.11-1.20)	Low	age, sex	9161	log regression	N	0.93 (0.83-1.05)	Low	age, sex								0	9	0	Y
hyper	Chaker et al 2015	Continuous	AF prevalent	AF	Cardiac	9160	log regression	Y	1.16 (1.11-1.20)	Medium	age,sex, BMI, smoking, hypertension, diabetes,cholesterol	9161	log regression	N	0.94(0.84-1.05)	Medium	age,sex, BMI, smoking, hypertension, diabetes,cholesterol								0		0	Y
hyper	Chaker et al 2015	Continuous	AF prevalent normal TSH/FT4, excluding thyroid medication users	AF	Cardiac	7740	log regression	Y	1.20 (1.14-1.27)	Low	age, sex	7740	log regression	N	0.94 (0.74-1.19)	Low	age, sex								0		0	Y
hyper	Chaker et al 2015	Continuous	AF prevalent normal TSH/FT4, excluding thyroid medication users	AF	Cardiac	7740	log regression	Y	1.21 (1.15-1.28)	Medium	age,sex, BMI, smoking, hypertension, diabetes,cholesterol	7740	log regression	N	0.94 (0.74-1.19)	Medium	age,sex, BMI, smoking, hypertension, diabetes,cholesterol								0		0	Y
hyper	Chaker et al 2015	Quartiles	AF prevalent normal TSH/FT4, excluding thyroid medication users	AF	Cardiac	7740	log regression	Y	<0.001	Low	age, sex	7740	log regression	N	0.66	Low	age, sex								0		0	Y
hyper	Chaker et al 2015	Quartiles	AF prevalent normal TSH/FT4, excluding thyroid medication users	AF	Cardiac	7740	log regression	Y	<0.001	Medium	age,sex, BMI, smoking, hypertension, diabetes,cholesterol	7740	log regression	N	0.61	Medium	age,sex, BMI, smoking, hypertension, diabetes,cholesterol								0		0	Y
hyper	Chaker 2015 JCEM	Continuous	AF incident	AF	Cardiac	8734	Cox PH	Y	1.06 (1.02-1.06)	Low	age, sex	8734	Cox PH	N	0.94(0.84-1.06)	Low	age, sex								1		0	N
hyper	Chaker 2015 JCEM	Continuous	AF incident	AF	Cardiac	8734	Cox PH	Y	1.07 (1.03-1.12)	Medium	age,sex, BMI, smoking, hypertension, diabetes,cholesterol	8734	Cox PH	N	0.91 (0.81-1.03)	Medium	age,sex, BMI, smoking, hypertension, diabetes,cholesterol								1		0	N
hyper	Chaker 2015 JCEM	Continuous	AF incident normal FT4/TSH, excluding thyroid medication	AF	Cardiac	7409	Cox PH	Y	1.09 (1.03-1.15)	Low	age, sex	7409	Cox PH	N	0.91 (0.073-1.09)	Low	age, sex								1		0	N
hyper	Chaker 2015 JCEM	Continuous	AF incident normal FT4/TSH, excluding thyroid medication	AF	Cardiac	7409	Cox PH	Y	1.10 (1.04-1.15)	Medium	age,sex, BMI, smoking, hypertension, diabetes,cholesterol	7409	Cox PH	N	0.91 (0.73-.09)	Medium	age,sex, BMI, smoking, hypertension, diabetes,cholesterol								1		0	N
hyper	Chaker 2015 JCEM	Quartiles	AF incident, normal FT4/TSH excluding thyroid medication	AF	Cardiac	7409	Cox PH	Y	0.008	Low	age, sex	7409	Cox PH	N	0.71	Low	age, sex								1		0	N
hyper	Chaker 2015 JCEM	Quartiles	AF incident, normal FT4/TSH excluding thyroid medication	AF	Cardiac	7409	Cox PH	Y	0.005	Medium	age,sex, BMI, smoking, hypertension, diabetes,cholesterol	7409	Cox PH	N	0.6	Medium	age,sex, BMI, smoking, hypertension, diabetes,cholesterol								1		0	N
hyper	Gammage 2007	Continuous	prevalent AF	AF	Cardiac	5860	crude	Y	<0.001	Crude	not stated	5806	crude	N	0.82	Crude	not stated								0	9	0	Y
hyper	Gammage 2007	Continuous	prevalent AF	AF	Cardiac	5860	log reg	Y	0.004	Medium	smoking,diabetes,hypertension, heart failure, IHD	5806	log.reg.	N	0.94	Medium	smoking,diabetes,hypertension, heart failure, IHD								0		0	Y
hyper	Gammage 2007	Continuous	prevalent AF normal FT4	AF	Cardiac	5812	crude	Y	<0.001	Crude	crude	5812	crude	N*	not stated	Crude	crude								0		0	Y
hyper	Gammage 2007	Continuous	prevalent AF normal FT4	AF	Cardiac	5812	log reg	Y	1.08 (1.03-1.14)	Medium	smoking,diabetes,hypertension, heart failure, IHD	5812	log reg	N*	not stated	Medium	smoking,diabetes,hypertension, heart failure, IHD								0		0	Y
hyper	Gammage 2007	Continuous	prevalent AF normal FT4/TSH	AF	Cardiac	5519	crude	Y	0.001	Crude	crude	5519	crude	N*	not stated	Crude	crude								0		0	Y
hyper	Gammage 2007	Continuous	prevalent AF normal FT4/TSH	AF	Cardiac	5519	log.reg.	Y	1.08(1.03-1.14)	Medium	smoking,diabetes,hypertension, heart failure, IHD	5519	log reg	N*	not stated	Medium	smoking,diabetes,hypertension, heart failure, IHD								0		0	Y
hyper	Gammage 2007	Continuous	prevalent AF, normal FT4/stringently normal TSH	AF	Cardiac	5285	log reg	Y	1.09(1.03-1.15)	Medium	smoking,diabetes,hypertension, heart failure, IHD	5285	log reg	N*	not stated	Medium	smoking,diabetes,hypertension, heart failure, IHD								0		0	Y
hyper	Heeringa	Continuous	incident AF	AF	Cardiac	1177	Cox PH	N	0.05	Low	age,sex	1426	CoxPH	Y	0.02	Low	age,sex								1	8	0	N
hyper	Heeringa	Continuous	incident AF	AF	Cardiac	1177	CoxPH	N	0.06	Medium	age,sex,smoking,BMI,BP, diabetse, cholesterol, time of sample	1426	Cox PH	Y	0.02	Medium	age,sex,smoking,BMI,BP, diabetse, cholesterol, time of sample								1		0	N
hyper	Chaker 2015	Continuous	sudden cardiac death	mortality	Cardiac	10225	Cox PH	Y	1.87 (1.18-2.96)	Low	age,sex	10314	Cox PH	N	0.91 (0.80-1.03)	Low	age,sex								1	9	0	N
hyper	Chaker 2015	Continuous	sudden cardiac death	mortality	Cardiac	10225	Cox PH	Y	1.76 (1.10-2.86)	Medium	sex,age,cohort,pulse,hypertension,, chol, diabetes, BMI, smoking	10314	Cox PH	N	0.91 (0.80-1.03)	Medium	sex,age,cohort,pulse,hypertension,, chol, diabetes, BMI, smoking								1		0	N
hyper	Chaker 2015	Continuous	sudden cardiac death	mortality	Cardiac	10225	Cox PH	Y	1.77 (1.09-2.86)	Medium	sex,age cohort,pulse rate, hypertension ,chol,diab, BMI, smoking QT interval	10314	Cox PH	N	0.92 (0.80-1.04)	Medium	sex,age cohort,pulse rate, hypertension ,chol,diab, BMI, smoking QT interval								1		0	N
hyper	Chaker 2015	Continuous	sudden cardiac death normal TSH	mortality	Cardiac	8881	Cox PH	Y	2.54 (1.48-4.40)	Low	age,sex	8953	Cox PH	N	0.81 (0.63-1.04)	Low	age,sex								1		0	N
hyper	Chaker 2015	Continuous	sudden cardiac death normal TSH	mortality	Cardiac	8881	Cox PH	Y	2.24 (1.31-4.40)	Medium	sex,age,cohort,pulse,hypertension,, chol, diabetes, BMI, smoking	8953	Cox PH	N	0.80 (0.62-1.03)	Medium	sex,age,cohort,pulse,hypertension,, chol, diabetes, BMI, smoking								1		0	N
hyper	Chaker 2015	Continuous	sudden cardiac death normal TSH	mortality	Cardiac	8881	Cox PH	Y	2.26 (1.30-3.94)	Medium	sex,age cohort,pulse rate, hypertension ,chol,diab, BMI, smoking QT interval	8593	Cox PH	N	0.80 (0.62-1.04)	Medium	sex,age cohort,pulse rate, hypertension ,chol,diab, BMI, smoking QT interval								1		0	N
hyper	Chaker 2015	Tertiles	sudden cardiac death	mortality	Cardiac	10225	Cox PH	Y	0.008	Low	age,sex	10314	Cox PH	N	0.17	Low	age,sex								1		0	N
hyper	Chaker 2015	Tertiles	sudden cardiac death	mortality	Cardiac	10225	Cox PH	Y	0.026	Medium	sex,age,cohort,pulse,hypertension,, chol, diabetes, BMI, smoking	10314	Cox PH	N	0.18	Medium	sex,age,cohort,pulse,hypertension,, chol, diabetes, BMI, smoking								1		0	N
hyper	Chaker 2015	Tertiles	sudden cardiac death	mortality	Cardiac	10225	Cox PH	Y	0.022	Medium	sex,age cohort,pulse rate, hypertension ,chol,diab, BMI, smoking QT interval	10314	Cox PH	N	0.18	Medium	sex,age cohort,pulse rate, hypertension ,chol,diab, BMI, smoking QT interval								1		0	N
hyper	Chaker 2015	Continuous	SCD restricted to witnessed sudden cardiac death (SCD)	mortality	Cardiac	8881	Cox PH	Y	3.36(1.69-6.66)	Medium	age,sex	8953	Cox PH	N	0.74(0.53-1.04)	Medium	age,sex								1		0	N
hyper	Chaker 2015	Continuous	SCD restricted to witnessed sudden cardiac death (SCD)	mortality	Cardiac	8881	Cox PH	Y	3.39(1.68-6.81)	High	age,sex plus cohort.pulse,BP,diab,BMI,smoking	8953	Cox PH	N	0.74(0.53-1.03)	High	age,sex plus cohort.pulse,BP,diab,BMI,smoking								1		0	N
hyper	Chaker 2015	Continuous	SCD excluding possible SCDs	mortality	Cardiac	8881	Cox PH	Y	2.20(1.17-4.15)	Medium	age,sex	8953	Cox PH	N	0.85(0.65-1.21)	Medium	age,sex								1		0	N
hyper	Chaker 2015	Continuous	SCD excluding possible SCDs	mortality	Cardiac	8881	Cox PH	Y	2.02(1.07-3.82)	High	age,sex plus cohort.pulse,BP,diab,BMI,smoking	8953	Cox PH	N	0.84(0.64-1.11)	High	age,sex plus cohort.pulse,BP,diab,BMI,smoking								1		0	N
hyper	Chaker 2015	Continuous	SCD excluding abnormal FT4 and thyroid medication	mortality	Cardiac	8642	Cox PH	Y	3.00(1.44-6.18)	Medium	age,sex	8642	Cox PH	N	0.83(0.64-1.08)	Medium	age,sex								1		0	N
hyper	Chaker 2015	Continuous	SCD excluding abnormal FT4 and thyroid medication	mortality	Cardiac	8642	Cox PH	Y	2.79(1.34-5.71)	High	age,sex plus cohort.pulse,BP,diab,BMI,smoking	8642	Cox PH	N	0.83(0.64-1.08)	High	age,sex plus cohort.pulse,BP,diab,BMI,smoking								1		0	N
hyper	Chaker 2015	Continuous	SCD excluding abnormal FT4 and thyroid medication censoring interval thyroid medication	mortality	Cardiac	8642	Cox PH	Y	2.99(1.45-6.17)	Medium	age,sex	8642	Cox PH	N	0.83((0.64-1.08)	Medium	age,sex								1		0	N
hyper	Chaker 2015	Continuous	SCD excluding abnormal FT4 and thyroid medication censoring interval thyroid medication	mortality	Cardiac	8642	Cox PH	Y	2.80(1.34-5.82)	High	age,sex plus cohort.pulse,BP,diab,BMI,smoking	8642	Cox PH	N	0.83(0.64-1.08)	High	age,sex plus cohort.pulse,BP,diab,BMI,smoking								1		0	N
hyper	Chaker 2015	Continuous	SCD excluding abnormal FT4 and other medication that may affect thyroid	mortality	Cardiac	8519	Cox PH	Y	2.42(1.14-5.16)	Medium	age,sex	8519	Cox PH	N	0.81(0.62--1.06)	Medium	age,sex								1		0	N
hyper	Chaker 2015	Continuous	SCD excluding abnormal FT4 and other medication that may affect thyroid	mortality	Cardiac	8519	Cox PH	Y	2.25(1.05-4.82)	High	age,sex plus cohort.pulse,BP,diab,BMI,smoking	8519	Cox PH	N	0.81(0.62-1.06)	High	age,sex plus cohort.pulse,BP,diab,BMI,smoking								1		0	N
hyper	Chaker 2015	Continuous	SCD excluding abnormal FT4,thyroid medication, heart failure and cor heart disease	mortality	Cardiac	7746	Cox PH	N	2.48(1.00-6.11)	Medium	age,sex	7746	Cox PH	N	0.80(0.58-1.09)	Medium	age,sex								1		0	N
hyper	Chaker 2015	Continuous	SCD excluding abnormal FT4,thyroid medication, heart failure and cor heart disease	mortality	Cardiac	7746	Cox PH	N	2.22(0.95-5.52)	High	age,sex plus cohort.pulse,BP,diab,BMI,smoking	7746	Cox PH	N	0.80(0.58-1.10)	High	age,sex plus cohort.pulse,BP,diab,BMI,smoking								1		0	N
hyper	Chaker 2015	Continuous	SCD excluding abnormal FT4,thyroid medication, heart failure and cor heart disease plus heart rate variability	mortality	Cardiac	7131	Cox PH	Y	3.38(1.41-8.14)	Medium	age,sex	7164	Cox PH	N	0.91(0.65-1.28)	Medium	age,sex								1		0	N
hyper	Chaker 2015	Continuous	SCD excluding abnormal FT4,thyroid medication, heart failure and cor heart disease plus heart rate variability	mortality	Cardiac	7131	Cox PH	Y	3.04(1.27-7.03)	High	age,sex plus cohort.pulse,BP,diab,BMI,smoking	7146	Cox PH	N	0.91(0.65-1.28)	High	age,sex plus cohort.pulse,BP,diab,BMI,smoking								1		0	N
hyper	van Rijn	Continuous	low bone density	density	Bone	1477	Anova/X sq	Y	0.03	Crude	crude	1477	Anova/X sq	N	0.34	Crude	crude								0	9	0	Y
hyper	van Rijn	Quartiles	low bone density	density	Bone	1477	Anova/X sq	Y	0.009	Crude	crude	1477	Anova/X sq	N	0.24	Crude	crude								0		0	Y
hyper	van Rijn	Quartiles	low bone density	density	Bone	1477	Anova/X sq	Y	0.027	Crude	crude	1477	Anova/X sq	N	0.1	Crude	crude								0		0	Y
hyper	van Rijn	Quartiles	low bone density	density	Bone	1477	Anova/X sq	Y	0.004	Crude	crude	1477	Anova/X sq	N	0.87	Crude	crude								0		0	Y
hyper	van Rijn	Continuous	low bone density	density	Bone	1477	log reg	Y	0.041	Medium	age,smoking, BMI, alcohol	1477	log reg	N	0.26	Medium	age,smoking, BMI, alcohol								0		0	Y
hyper	van Rijn	Continuous	low bone density	density	Bone	1477		Y	0.03	Crude	crude	1477		N		Crude	crude								0		0	Y
hyper	van der Deure	Continuous	lumbar spine	density	Bone	1151	log reg	Y	0.009	Low	age,sex	1151	log reg	N	0.24	Low	age,sex								0	9	0	Y
hyper	van der Deure	Continuous	lumbar spine	density	Bone	1151	log reg	Y	0.04	Medium	age,sex,BMI	1151	log reg	N	0.59	Medium	age,sex,BMI								0		0	Y
hyper	van der Deure	Continuous	femoral neck	density	Bone	1151	log reg	Y	0.01	Low	age,sex	1151	log reg	N	0.06	Low	age,sex								0		0	Y
hyper	van der Deure	Continuous	femoral neck	density	Bone	1151	log reg	N	0.05	Medium	age,sex,BMI	1151	log reg	N	0.2	Medium	age,sex,BMI								0		0	Y
hyper	van der Deure	Continuous	narrow neck	density	Bone	1151	log reg	Y	0.001	Low	age,sex	1151	log reg	Y	0.01	Low	age,sex								0		0	Y
hyper	van der Deure	Continuous	narrow neck	density	Bone	1151	log reg	Y	0.004	Medium	age,sex,BMI	1151	log reg	N	0.07	Medium	age,sex,BMI								0		0	Y
hyper	van der Deure	Continuous	cross sectional area	density	Bone	1151	log reg	Y	<0.001	Low	age,sex	1151	log reg	Y	0.02	Low	age,sex								0		0	Y
hyper	van der Deure	Continuous	cross sectional area	density	Bone	1151	log reg	Y	<0.001	Medium	age,sex,BMI	1151	log reg	N	0.1	Medium	age,sex,BMI								0		0	Y
hyper	van der Deure	Continuous	narrow neck width	density	Bone	1151	log reg	N	0.19	Low	age,sex	1151	log reg	N	0.53	Low	age,sex								0		0	Y
hyper	van der Deure	Continuous	narrow neck width	density	Bone	1151	log reg	N	0.2	Medium	age,sex,BMI	1151	log reg	N	0.51	Medium	age,sex,BMI								0		0	Y
hyper	van der Deure	Continuous	cortical thickness	density	Bone	1151	log reg	Y	0.001	Low	age,sex	1151	log reg	Y	0.01	Low	age,sex								0		0	Y
hyper	van der Deure	Continuous	cortical thickness	density	Bone	1151	log reg	Y	0.005	Medium	age,sex,BMI	1151	log reg	N	0.07	Medium	age,sex,BMI								0		0	Y
hyper	van der Deure	Continuous	buckling ratio	density	Bone	1151	log reg	Y	0.01	Low	age,sex	1151	log reg	N	0.1	Low	age,sex								0		0	Y
hyper	van der Deure	Continuous	buckling ratio	density	Bone	1151	log reg	Y	0.04	Medium	age,sex,BMI	1151	log reg	N	0.26	Medium	age,sex,BMI								0		0	Y
hyper	Murphy	Continuous	lumbar spine entry	density	Bone	1754	Anova/Tukey	N	0.152	Medium	age BMI smoking	1754	Anova/Tukey	N	0.86	Medium	age BMI smoking	1754	Anova/Tukey	N	0.143	Medium	age BMI smoking	Free	0	7	0	Y
hyper	Murphy	Continuous	lumbar spine 6 year	density	Bone	1754	Anova/Tukey	N	0.153	Medium	age BMI smoking	1754	Anova/Tukey	N	0.286	Medium	age BMI smoking	1754	Anova/Tukey	N	0.489	Medium	age BMI smoking	Free	1		0	N
hyper	Murphy	Continuous	hip entry	density	Bone	1754	Anova/Tukey	Y	0.04	Medium	age BMI smoking	1754	Anova/Tukey	N	0.556	Medium	age BMI smoking	1754	Anova/Tukey	N	0.089	Medium	age BMI smoking	Free	0		0	Y
hyper	Murphy	Continuous	hip 6 year	density	Bone	1754	Anova/Tukey	Y	0.004	Medium	age BMI smoking	1754	Anova/Tukey	N	0.19	Medium	age BMI smoking	1754	Anova/Tukey	Y	0.005	Medium	age BMI smoking	Free	1		0	N
hyper	Murphy	Continuous	change in lumbar spine	density	Bone	1754	Anova/Tukey	N	0.585	Medium	age BMI smoking	1754	Anova/Tukey	N	0.916	Medium	age BMI smoking	1754	Anova/Tukey	Y	0.001	Medium	age BMI smoking	Free	1		0	N
hyper	Murphy	Continuous	change in hip	density	Bone	1754	Anova/Tukey	Y	0.015	Medium	age BMI smoking	1754	Anova/Tukey	N	0.065	Medium	age BMI smoking	1754	Anova/Tukey	N	0.142	Medium	age BMI smoking	Free	1		0	N
hyper	Murphy	Continuous	prevalent vertebral fracture	fracture	Bone	1278	Cox PH/log reg	N	0.087	Crude	crude	1278	Cox PH/log reg	N	0.286	Crude	crude	1278	Cox PH/log reg	N	0.407	Crude	crude	Free	0		0	Y
hyper	Murphy	Continuous	prevalent vertebral fracture	fracture	Bone	1278	Cox PH/log reg	N	0.581	Medium	age,BMI and lumbar BD	1278	Cox PH/log reg	N	0.775	Medium	age,BMI and lumbar BD	1278	Cox PH/log reg	N	0.99	Medium	age,BMI and lumbar BD	Free	0		0	Y
hyper	Murphy	Continuous	incident vertebral fracture	fracture	Bone	1278	Cox PH/log reg	N	0.336	Crude	crude	1278	Cox PH/log reg	N	0.286	Crude	crude	1278	Cox PH/log reg	N	0.794	Crude	crude	Free	1		0	N
hyper	Murphy	Continuous	incident vertebral fracture	fracture	Bone	1278	Cox PH/log reg	N	0.318	Medium	age,BMI and lumbar BD	1278	Cox PH/log reg	N	0.167	Medium	age,BMI and lumbar BD	1278	Cox PH/log reg	N	0.685	Medium	age,BMI and lumbar BD	Free	1		0	N
hyper	Murphy	Continuous	incident non-vertebral fracture	fracture	Bone	1278	Cox PH/log reg	Y	0.002	Crude	crude	1278	Cox PH/log reg	N	0.167	Crude	crude	1278	Cox PH/log reg	Y	0.002	Crude	crude	Free	1		0	N
hyper	Murphy	Continuous	incident non-vertebral fracture	fracture	Bone	1278	Cox PH/log reg	Y	0.002	Medium	age,BMI and lumbar BD	1278	Cox PH/log reg	Y	0.028	Medium	age,BMI and lumbar BD	1278	Cox PH/log reg	Y	0.006	Medium	age,BMI and lumbar BD	Free	1		0	N
hyper	Roef	Continuous	lumbar spine BMD	density	Bone	677	linear mixed effects modelling	N	0.5	Medium	age,height,weight,smoking	677	linear mixed effects modelling	N	0.94	Medium	age,height,weight,smoking	677	linear mixed effects modelling	Y	0.008	Medium	age,height,weight,smoking	Free	0	9	0	Y
hyper	Roef	Continuous	hip BMD	density	Bone	677	linear mixed effects modelling	N	0.15	Medium	age,height,weight,smoking	677	linear mixed effects modelling	N	0.4	Medium	age,height,weight,smoking	677	linear mixed effects modelling	Y	0.02	Medium	age,height,weight,smoking	Free	0		0	Y
hyper	Roef	Continuous	body BMD	density	Bone	677	linear mixed effects modelling	N	0.053	Medium	age,height,weight,smoking	677	linear mixed effects modelling	N	0.83	Medium	age,height,weight,smoking	677	linear mixed effects modelling	Y	0.007	Medium	age,height,weight,smoking	Free	0		0	Y
hyper	Roef	Continuous	spine BMC	density	Bone	677	linear mixed effects modelling	N	0.5	Medium	age,height,weight,smoking	677	linear mixed effects modelling	N	0.9	Medium	age,height,weight,smoking	677	linear mixed effects modelling	Y	0.02	Medium	age,height,weight,smoking	Free	0		0	Y
hyper	Roef	Continuous	hip BMC	density	Bone	677	linear mixed effects modelling	N	0.16	Medium	age,height,weight,smoking	677	linear mixed effects modelling	N	0.29	Medium	age,height,weight,smoking	677	linear mixed effects modelling	Y	0.02	Medium	age,height,weight,smoking	Free	0		0	Y
hyper	Roef	Continuous	body BMC	density	Bone	677	linear mixed effects modelling	N	0.2	Medium	age,height,weight,smoking	677	linear mixed effects modelling	N	0.64	Medium	age,height,weight,smoking	677	linear mixed effects modelling	Y	0.006	Medium	age,height,weight,smoking	Free	0		0	Y
hyper	Roef	Continuous	radius area	density	Bone	677	?fixed effects	N	not stated	Medium	age,height,weight,smoking	677	?fixed effects	N	not stated	Medium	age,height,weight,smoking	677	?fixed effects	N	not stated	Medium	age,height,weight,smoking	Free	0		0	Y
hyper	Roef	Continuous	radius BD	density	Bone	677	?fixed effects	N	not stated	Medium	age,height,weight,smoking	677	?fixed effects	N	not stated	Medium	age,height,weight,smoking	677	?fixed effects	N	not stated	Medium	age,height,weight,smoking	Free	0		0	Y
hyper	Roef	Continuous	radius trabec area	density	Bone	677	?fixed effects	N	not stated	Medium	age,height,weight,smoking	677	?fixed effects	N	not stated	Medium	age,height,weight,smoking	677	?fixed effects	N	not stated	Medium	age,height,weight,smoking	Free	0		0	Y
hyper	Roef	Continuous	radius trabec BD	density	Bone	677	?fixed effects	Y	0.04	Medium	age,height,weight,smoking	677	?fixed effects	N	not stated	Medium	age,height,weight,smoking	677	?fixed effects	N	not stated	Medium	age,height,weight,smoking	Free	0		0	Y
hyper	Roef	Continuous	Tibia area	density	Bone	677	?fixed effects	N	not stated	Medium	age,height,weight,smoking	677	?fixed effects	N	not stated	Medium	age,height,weight,smoking	677	?fixed effects	Y	0.02	Medium	age,height,weight,smoking	Free	0		0	Y
hyper	Roef	Continuous	tibia Bd	density	Bone	677	?fixed effects	N	not stated	Medium	age,height,weight,smoking	677	?fixed effects	N	not stated	Medium	age,height,weight,smoking	677	?fixed effects	N	not stated	Medium	age,height,weight,smoking	Free	0		0	Y
hyper	Tosovic	Quartiles	Breast cancer	breast	Cancer	629/644	logistic regression	Y	0.03	Crude	crude	628/644	logistic regression	N	0.2	Crude	crude	629/644	logistic regression	N	0.87	Crude	crude	Free	1	9	0	N
hyper	Tosovic	Quartiles	Breast cancer	breast	Cancer	629/644	logistic regression	Y	0.02	High	BMI,age,education,socio-ec,alcohol,smoking,country,menarche,contraception,children,HRT,menopause	628/644	logistic regression	N	0.14	High	BMI,age,education,socio-ec,alcohol,smoking,country,menarche,contraception,children,HRT,menopause	629/644	logistic regression	N	0.68	High	BMI,age,education,socio-ec,alcohol,smoking,country,menarche,contraception,children,HRT,menopause	Free	1		0	N
hyper	Tosovic	Quartiles	Breast cancer pre-meno	breast	Cancer	168/175	logistic regression	N	0.93	High	BMI,age,education,socio-ec,alcohol,smoking,country,menarche,contraception,children,HRT,menopause	169/175	logistic regression	N	0.55	High	BMI,age,education,socio-ec,alcohol,smoking,country,menarche,contraception,children,HRT,menopause	168/175	logistic regression	N	0.19	High	BMI,age,education,socio-ec,alcohol,smoking,country,menarche,contraception,children,HRT,menopause	Free	1		0	N
hyper	Tosovic	Quartiles	Breast cancer post-meno	breast	Cancer	461/469	logistic regression	Y	0.03	High	BMI,age,education,socio-ec,alcohol,smoking,country,menarche,contraception,children,HRT,menopause	459/469	logistic regression	N	0.28	High	BMI,age,education,socio-ec,alcohol,smoking,country,menarche,contraception,children,HRT,menopause	461/469	logistic regression	N	0.64	High	BMI,age,education,socio-ec,alcohol,smoking,country,menarche,contraception,children,HRT,menopause	Free	1		0	N
hyper	Tosovic	Quartiles	Breast cancer BMI<25	breast	Cancer	327/329	logistic regression	N	0.08	High	BMI,age,education,socio-ec,alcohol,smoking,country,menarche,contraception,children,HRT,menopause	326/328	logistic regression	N	0.38	High	BMI,age,education,socio-ec,alcohol,smoking,country,menarche,contraception,children,HRT,menopause	327/329	logistic regression	N	0.96	High	BMI,age,education,socio-ec,alcohol,smoking,country,menarche,contraception,children,HRT,menopause	Free	1		0	N
hyper	Tosovic	Quartiles	Breast cancer BMI>25	breast	Cancer	302/315	logistic regression	N	0.13	High	BMI,age,education,socio-ec,alcohol,smoking,country,menarche,contraception,children,HRT,menopause	628/644	logistic regression	N	0.12	High	BMI,age,education,socio-ec,alcohol,smoking,country,menarche,contraception,children,HRT,menopause	302/315	logistic regression	N	0.26	High	BMI,age,education,socio-ec,alcohol,smoking,country,menarche,contraception,children,HRT,menopause	Free	1		0	N
hyper	Tosovic	dichotomised	Breast cancer all crude	breast	Cancer	629/644	logistic regression	Y	1.32(1.06-1.65)	Crude	crude	628/644	logistic regression	N	0.86(0.69-1.08)	Crude	crude	629/644	logistic regression	N	0.95(0.76-1.26)	Crude	crude	Free	1		0	N
hyper	Tosovic	dichotomised	Breast cancer all	breast	Cancer	629/644	logistic regression	Y	1.40(1.10-1.77)	High	BMI,age,education,socio-ec,alcohol,smoking,country,menarche,contraception,children,HRT,menopause	630/646	logistic regression	N	0.85(0.67-1.07)	High	BMI,age,education,socio-ec,alcohol,smoking,country,menarche,contraception,children,HRT,menopause	629/644	logistic regression	N	1.00(0.791.26)	High	BMI,age,education,socio-ec,alcohol,smoking,country,menarche,contraception,children,HRT,menopause	Free	1		0	N
hyper	Tosovic	dichotomised	Breast cancer premeno	breast	Cancer	168/175	logistic regression	N	1.47(0.91-2.38)	High	BMI,age,education,socio-ec,alcohol,smoking,country,menarche,contraception,children,HRT,menopause	169/175	logistic regression	N	0.90(0.56.1.43)	High	BMI,age,education,socio-ec,alcohol,smoking,country,menarche,contraception,children,HRT,menopause	168/175	logistic regression	N	1.07(0.67-1.71)	High	BMI,age,education,socio-ec,alcohol,smoking,country,menarche,contraception,children,HRT,menopause	Free	1		0	N
hyper	Tosovic	dichotomised	Breast cancer postmeno	breast	Cancer	461/469	logistic regression	N	1.30(0.99-1.71)	High	BMI,age,education,socio-ec,alcohol,smoking,country,menarche,contraception,children,HRT,menopause	459/469	logistic regression	N	0.88(0.67-1.15)	High	BMI,age,education,socio-ec,alcohol,smoking,country,menarche,contraception,children,HRT,menopause	461/469	logistic regression	N	0.91(0.69-1.19)	High	BMI,age,education,socio-ec,alcohol,smoking,country,menarche,contraception,children,HRT,menopause	Free	1		0	N
hyper	Tosovic	dichotomised	Breast cancer BMI <25	breast	Cancer	327/329	logistic regression	N	1.24(0.88-1.75)	High	BMI,age,education,socio-ec,alcohol,smoking,country,menarche,contraception,children,HRT,menopause	326/328	logistic regression	N	0.95(0.68-1.37)	High	BMI,age,education,socio-ec,alcohol,smoking,country,menarche,contraception,children,HRT,menopause	327/329	logistic regression	N	0.77(.55-1.08)	High	BMI,age,education,socio-ec,alcohol,smoking,country,menarche,contraception,children,HRT,menopause	Free	1		0	N
hyper	Tosovic	dichotomised	Breast cancer BMI >25	breast	Cancer	302/315	logistic regression	Y	1.51(1.07-2.12)	High	BMI,age,education,socio-ec,alcohol,smoking,country,menarche,contraception,children,HRT,menopause	302/316	logistic regression	N	0.77(0.55-1.08)	High	BMI,age,education,socio-ec,alcohol,smoking,country,menarche,contraception,children,HRT,menopause	302/315	logistic regression	N	1.10(.79-1.54)	High	BMI,age,education,socio-ec,alcohol,smoking,country,menarche,contraception,children,HRT,menopause	Free	1		0	N
hyper	Tosovic	Continuous	Breast cancer all	breast	Cancer	629/644	logistic regression	N	1.88(0.96-1.69)	Crude	Crude	628/644	logistic regression	N	0.90(0.77-1.06)	Crude	Crude	629/644	logistic regression	N	0.61(.20-1.88)	Crude	Crude	Free	1		0	N
hyper	Tosovic	Continuous	Breast cancer all	breast	Cancer	629/644	logistic regression	Y	2.48(1.12-5.50)	High	BMI,age,education,socio-ec,alcohol,smoking,country,menarche,contraception,children,HRT,menopause	628/644	logistic regression	N	0.91(0.76-1.09)	High	BMI,age,education,socio-ec,alcohol,smoking,country,menarche,contraception,children,HRT,menopause	629/644	logistic regression	N	0.68(.19-2.60)	High	BMI,age,education,socio-ec,alcohol,smoking,country,menarche,contraception,children,HRT,menopause	Free	1		0	N
hyper	Tosovic	Continuous	Breast cancer premeno	breast	Cancer	168/175	logistic regression	N	3.99(0.71-22.48)	High	BMI,age,education,socio-ec,alcohol,smoking,country,menarche,contraception,children,HRT,menopause	169/175	logistic regression	N	0.86(0.61-1.22)	High	BMI,age,education,socio-ec,alcohol,smoking,country,menarche,contraception,children,HRT,menopause	168/175	logistic regression	N	0.62(0.95--1.86)	High	BMI,age,education,socio-ec,alcohol,smoking,country,menarche,contraception,children,HRT,menopause	Free	1		0	N
hyper	Tosovic	Continuous	Breast cancer postmeno	breast	Cancer	461/469	logistic regression	N	2.17(0.88-5.32)	High	BMI,age,education,socio-ec,alcohol,smoking,country,menarche,contraception,children,HRT,menopause	459/469	logistic regression	N	0.95(0.77-1.17)	High	BMI,age,education,socio-ec,alcohol,smoking,country,menarche,contraception,children,HRT,menopause	461/469	logistic regression	N	0.45(0.99-2.02)	High	BMI,age,education,socio-ec,alcohol,smoking,country,menarche,contraception,children,HRT,menopause	Free	1		0	N
hyper	Tosovic	Continuous	Breast cancer BMI <25	breast	Cancer	327/329	logistic regression	N	2.82(0.82-9.76)	High	BMI,age,education,socio-ec,alcohol,smoking,country,menarche,contraception,children,HRT,menopause	326/328	logistic regression	N	0.95(0.74-1.25)	High	BMI,age,education,socio-ec,alcohol,smoking,country,menarche,contraception,children,HRT,menopause	327/329	logistic regression	N	0.75(.46-1.24)	High	BMI,age,education,socio-ec,alcohol,smoking,country,menarche,contraception,children,HRT,menopause	Free	1		0	N
hyper	Tosovic	Continuous	Breast cancer BMI >25	breast	Cancer	302/315	logistic regression	N	2.30(0.80-6.59)	High	BMI,age,education,socio-ec,alcohol,smoking,country,menarche,contraception,children,HRT,menopause	302/316	logistic regression	N	0.83(0.64-1.07)	High	BMI,age,education,socio-ec,alcohol,smoking,country,menarche,contraception,children,HRT,menopause	302/315	logistic regression	N	0.87(.15-4.91)	High	BMI,age,education,socio-ec,alcohol,smoking,country,menarche,contraception,children,HRT,menopause	Free	1		0	N
hyper	Khan	Continuous	solid cancer	any	Cancer	9882	Cox PH	Y	<0.05	Low	age,sex,cohort	9972	Cox PH	N	0.96(0.91-1.02)	Low	age,sex,cohort								1	8	0	N
hyper	Khan	Continuous	solid ca	any	Cancer	9882	Cox PH	Y	<0.05	Medium	age,sex,cohort,alcohol,smoking,BMI,hypertension,diabetes,chol	9972	Cox PH	N	0.97(0.94-1.00)	Medium	age,sex,cohort,alcohol,smoking,BMI,hypertension,diabetes,chol								1		0	N
hyper	Khan	Continuous	lung ca	lung	Cancer	10206	Cox PH	Y	<0.05	Low	age,sex,cohort	10295	Cox PH	Y	<0.05	Low	age,sex,cohort								1		0	N
hyper	Khan	Continuous	lung ca	lung	Cancer	10206	Cox PH	Y	<0.05	Medium	age,sex,cohort,alcohol,smoking,BMI,hypertension,diabetes,chol	10295	Cox PH	N	0.89(0.77-1.03)	Medium	age,sex,cohort,alcohol,smoking,BMI,hypertension,diabetes,chol								1		0	N
hyper	Khan	Continuous	breast ca	breast	Cancer	5698	Cox PH	Y	<0.05	Low	age,sex,cohort	5753	Cox PH	N	0.97(0.85-1.11)	Low	age,sex,cohort								1		0	N
hyper	Khan	Continuous	breast ca	breast	Cancer	5698	Cox PH	Y	<0.05	Medium	age,sex,cohort,BMI,hypertension,diabetes,chol,OC,menopause, reproductive age	5753	Cox PH	N	0.95(0.83-1.09)	Medium	age,sex,cohort,BMI,hypertension,diabetes,chol,OC,menopause, reproductive age								1		0	N
hyper	Khan	Continuous	prostate ca	prostate	Cancer	4360	Cox PH	N	1.11(0.59-2.07)	Low	age,sex,cohort	4395	Cox PH	N	1.00(0.86-1.16)	Low	age,sex,cohort								1		0	N
hyper	Khan	Continuous	prostate ca	prostate	Cancer	4360	Cox PH	Y	<0.05	Medium	age,sex,cohort,alcohol,smoking,BMI,hypertension,diabetes,chol	4395	Cox PH	N	0.99(0.92-1.07)	Medium	age,sex,cohort,alcohol,smoking,BMI,hypertension,diabetes,chol								1		0	N
hyper	Khan	Continuous	GI ca	GI	Cancer	10163	Cox PH	N	1.41(0.88-2.26)	Low	age,sex,cohort	10252	Cox PH	N	1.00(0.89-1.13)	Low	age,sex,cohort								1		0	N
hyper	Khan	Continuous	GI ca	GI	Cancer	10163	Cox PH	N	1.34 (0.84-2.15)	Medium	age,sex,cohort,alcohol,smoking,BMI,hypertension,diabetes,chol	10252	Cox PH	N	1.01(0.89-1.14)	Medium	age,sex,cohort,alcohol,smoking,BMI,hypertension,diabetes,chol								1		0	N
hyper	Khan	Continuous	solid ca after excluding thyroid affecting medication	any	Cancer	9439	Cox PH	Y	<0.05	Low	age,sex,cohort	9439	Cox PH	N	0.95(0.89-1.10)	Low	age,sex,cohort								1		0	N
hyper	Khan	Continuous	solid ca after excluding thyroid affecting medication	any	Cancer	9439	Cox PH	Y	<0.05	Medium	age,sex,cohort,alcohol,smoking,BMI,hypertension,diabetes,chol	9439	Cox PH	N	0.96(0.91-1.01)	Medium	age,sex,cohort,alcohol,smoking,BMI,hypertension,diabetes,chol								1		0	N
hyper	Khan	Continuous	lung ca after excluding thyroid affecting medication	lung	Cancer	9742	Cox PH	Y	<0.05	Low	age,sex,cohort	9742	Cox PH	Y	<0.05	Low	age,sex,cohort								1		0	N
hyper	Khan	Continuous	lung ca after excluding thyroid affecting medication	lung	Cancer	9742	Cox PH	Y	<0.05	Medium	age,sex,cohort,alcohol,smoking,BMI,hypertension,diabetes,chol	9742	Cox PH	N	0.88(0.75-1.02)	Medium	age,sex,cohort,alcohol,smoking,BMI,hypertension,diabetes,chol								1		0	N
hyper	Khan	Continuous	breast ca after excluding thyroid affecting medication	breast	Cancer	5345	Cox PH	N	1.72(0.93-317)	Low	age,sex,cohort	5345	Cox PH	N	0.95(0.83-1.10)	Low	age,sex,cohort								1		0	N
hyper	Khan	Continuous	breast ca after excluding thyroid affecting medication	breast	Cancer	5345	Cox PH	N	1.76(0.95-3.25)	Medium	age,sex,cohort,BMI,hypertension,diabetes,chol,OC,menopause, reproductive age	5345	Cox PH	N	0.94(0.81-1.08)	Medium	age,sex,cohort,BMI,hypertension,diabetes,chol,OC,menopause, reproductive age								1		0	N
hyper	Khan	Continuous	prostate ca after excluding thyroid affecting medication	prostate	Cancer	4255	Cox PH	N	1.15(0.60-2.21)	Low	age,sex,cohort	4255	Cox PH	N	0.96(0.82-1.13)	Low	age,sex,cohort								1		0	N
hyper	Khan	Continuous	prostate ca after excluding thyroid affecting medication	prostate	Cancer	4255	Cox PH	N	1.22(1.00-1.49)	Medium	age,sex,cohort,alcohol,smoking,BMI,hypertension,diabetes,chol	4255	Cox PH	N	0.95(0.88-1.03)	Medium	age,sex,cohort,alcohol,smoking,BMI,hypertension,diabetes,chol								1		0	N
hyper	Khan	Continuous	GI ca after excluding thyroid affecting medication	GI	Cancer	9704	Cox PH	N	1.47(0.86-2.51)	Low	age,sex,cohort	9704	Cox PH	N	1.09(0.89-1.15)	Low	age,sex,cohort								1		0	N
hyper	Khan	Continuous	GI ca after excluding thyroid affecting medication	GI	Cancer	9704	Cox PH	N	1.36(0.80-2.34)	Medium	age,sex,cohort,alcohol,smoking,BMI,hypertension,diabetes,chol	9704	Cox PH	N	1.01(0.89-1.15)	Medium	age,sex,cohort,alcohol,smoking,BMI,hypertension,diabetes,chol								1		0	N
hyper	Chan	Continuous	non skin ca	any	Cancer	3649	Cox PH	N	0.189	Low	age,sex	3649	CoxPH	N	0.349	Low	age,sex								1	8	0	N
hyper	Chan	Continuous	non skin ca	any	Cancer	3649	Cox PH logFT4	N	0.21	Low	age,sex	3649	CoxPH logTSH	N	0.44	Low	age,sex								1		0	N
hyper	Chan	Quartiles	non skin ca	any	Cancer	3649	CoxPH quartiles	N	0.198	Low	age,sex	3649	Cox PH quartile	N	0.576	Low	age,sex								1		0	N
hyper	Chan	Continuous	non skin ca	any	Cancer	3649	Cox PH	N	0.108	Medium	age,sex,marital,occupation,smoking,alcohol,LTPA,BMI,diabetes,menopausal, OC,HRT	3649	CoxPH	N	0.32	Medium	age,sex,marital,occupation,smoking,alcohol,LTPA,BMI,diabetes,menopausal, OC,HRT								1		0	N
hyper	Chan	Continuous	non skin ca	any	Cancer	3649	Cox PH logFT4	N	0.137	Medium	age,sex,marital,occupation,smoking,alcohol,LTPA,BMI,diabetes,menopausal, OC,HRT	3649	CoxPH logTSH	N	0.392	Medium	age,sex,marital,occupation,smoking,alcohol,LTPA,BMI,diabetes,menopausal, OC,HRT								1		0	N
hyper	Chan	Quartiles	non skin ca	any	Cancer	3649	CoxPH quartiles	N	0.083	Medium	age,sex,marital,occupation,smoking,alcohol,LTPA,BMI,diabetes,menopausal, OC,HRT	3649	Cox PH quartile	N	0.543	Medium	age,sex,marital,occupation,smoking,alcohol,LTPA,BMI,diabetes,menopausal, OC,HRT								1		0	N
hyper	Chan	Continuous	prostate ca	prostate	Cancer	1623	Cox PH	Y	0.026	Low	age,sex	1623	CoxPH	Y	0.01	Low	age,sex								1		0	N
hyper	Chan	Continuous	prostate ca	prostate	Cancer	1623	Cox PH logFT4	Y	0.035	Low	age,sex	1623	CoxPH logTSH	Y	0.001	Low	age,sex								1		0	N
hyper	Chan	Quartiles	prostate ca	prostate	Cancer	1623	CoxPH quartiles	N	0.089	Low	age,sex	1623	Cox PH quartile	Y	0.02	Low	age,sex								1		0	N
hyper	Chan	Continuous	prostate ca	prostate	Cancer	1623	Cox PH	Y	0.009	Medium	age,sex,marital,occupation,smoking,alcohol,LTPA,BMI,diabetes,menopausal, OC,HRT	1623	CoxPH	Y	0.005	Medium	age,sex,marital,occupation,smoking,alcohol,LTPA,BMI,diabetes,menopausal, OC,HRT								1		0	N
hyper	Chan	Continuous	prostate ca	prostate	Cancer	1623	Cox PH logFT4	Y	0.014	Medium	age,sex,marital,occupation,smoking,alcohol,LTPA,BMI,diabetes,menopausal, OC,HRT	1623	CoxPH logTSH	Y	0.001	Medium	age,sex,marital,occupation,smoking,alcohol,LTPA,BMI,diabetes,menopausal, OC,HRT								1		0	N
hyper	Chan	Quartiles	prostate ca	prostate	Cancer	1623	CoxPH quartiles	Y	0.046	Medium	age,sex,marital,occupation,smoking,alcohol,LTPA,BMI,diabetes,menopausal, OC,HRT	1623	Cox PH quartile	Y	0.01	Medium	age,sex,marital,occupation,smoking,alcohol,LTPA,BMI,diabetes,menopausal, OC,HRT								1		0	N
hyper	Chan	Continuous	breast ca	breast	Cancer	2026	Cox PH	N	0.215	Low	age,sex	2026	CoxPH	N	0.286	Low	age,sex								1		0	N
hyper	Chan	Continuous	breast ca	breast	Cancer	2026	Cox PH logFT4	N	0.225	Low	age,sex	2026	CoxPH logTSH	N	0.526	Low	age,sex								1		0	N
hyper	Chan	Quartiles	breast ca	breast	Cancer	2026	CoxPH quartiles	N	0.485	Low	age,sex	2026	Cox PH quartile	N	0.619	Low	age,sex								1		0	N
hyper	Chan	Continuous	breast ca	breast	Cancer	2026	Cox PH	N	0.106	Medium	age,sex,marital,occupation,smoking,alcohol,LTPA,BMI,diabetes,menopausal, OC,HRT	2026	CoxPH	N	0.298	Medium	age,sex,marital,occupation,smoking,alcohol,LTPA,BMI,diabetes,menopausal, OC,HRT								1		0	N
hyper	Chan	Continuous	breast ca	breast	Cancer	2026	Cox PH logFT4	N	0.111	Medium	age,sex,marital,occupation,smoking,alcohol,LTPA,BMI,diabetes,menopausal, OC,HRT	2026	CoxPH logTSH	N	0.532	Medium	age,sex,marital,occupation,smoking,alcohol,LTPA,BMI,diabetes,menopausal, OC,HRT								1		0	N
hyper	Chan	Quartiles	breast ca	breast	Cancer	2026	CoxPH quartiles	N	0.322	Medium	age,sex,marital,occupation,smoking,alcohol,LTPA,BMI,diabetes,menopausal, OC,HRT	2026	Cox PH quartile	N	0.528	Medium	age,sex,marital,occupation,smoking,alcohol,LTPA,BMI,diabetes,menopausal, OC,HRT								1		0	N
hyper	Chan	Continuous	colorectal ca	GI	Cancer	3649	Cox PH	N	0.826	Low	age,sex	3649	Cox PH	N	0.702	Low	age,sex								1		0	N
hyper	Chan	Continuous	colorectal ca	GI	Cancer	3649	Cox PH logFT4	N	0.825	Low	age,sex	3649	Cox PH logFT4	N	0.546	Low	age,sex								1		0	N
hyper	Chan	Quartiles	colorectal ca	GI	Cancer	3649	CoxPH quartiles	N	0.552	Low	age,sex	3649	CoxPH quartiles	N	0.335	Low	age,sex								1		0	N
hyper	Chan	Continuous	colorectal ca	GI	Cancer	3649	Cox PH	N	0.829	Medium	age,sex,marital,occupation,smoking,alcohol,LTPA,BMI,diabetes,menopausal, OC,HRT	3649	Cox PH	N	0.712	Medium	age,sex,marital,occupation,smoking,alcohol,LTPA,BMI,diabetes,menopausal, OC,HRT								1		0	N
hyper	Chan	Continuous	colorectal ca	GI	Cancer	3649	Cox PH logFT4	N	0.815	Medium	age,sex,marital,occupation,smoking,alcohol,LTPA,BMI,diabetes,menopausal, OC,HRT	3649	Cox PH logFT4	N	0.544	Medium	age,sex,marital,occupation,smoking,alcohol,LTPA,BMI,diabetes,menopausal, OC,HRT								1		0	N
hyper	Chan	Quartiles	colorectal ca	GI	Cancer	3649	CoxPH quartiles	N	0.529	Medium	age,sex,marital,occupation,smoking,alcohol,LTPA,BMI,diabetes,menopausal, OC,HRT	3649	CoxPH quartiles	N	0.291	Medium	age,sex,marital,occupation,smoking,alcohol,LTPA,BMI,diabetes,menopausal, OC,HRT								1		0	N
hyper	Chan	Continuous	lung ca	lung	Cancer	3649	Cox PH	N	0.383	Low	age,sex	3649	Cox PH	N	0.613	Low	age,sex								1		0	N
hyper	Chan	Continuous	lung ca	lung	Cancer	3649	Cox PH logFT4	N	0.382	Low	age,sex	3649	Cox PH logFT4	N	0.898	Low	age,sex								1		0	N
hyper	Chan	Quartiles	lung ca	lung	Cancer	3649	CoxPH quartiles	N	0.3	Low	age,sex	3649	CoxPH quartiles	N	0.643	Low	age,sex								1		0	N
hyper	Chan	Continuous	lung ca	lung	Cancer	3649	Cox PH	N	0.479	Medium	age,sex,marital,occupation,smoking,alcohol,LTPA,BMI,diabetes,menopausal, OC,HRT	3649	Cox PH	N	0.744	Medium	age,sex,marital,occupation,smoking,alcohol,LTPA,BMI,diabetes,menopausal, OC,HRT								1		0	N
hyper	Chan	Continuous	lung ca	lung	Cancer	3649	Cox PH logFT4	N	0.475	Medium	age,sex,marital,occupation,smoking,alcohol,LTPA,BMI,diabetes,menopausal, OC,HRT	3649	Cox PH logFT4	N	0.914	Medium	age,sex,marital,occupation,smoking,alcohol,LTPA,BMI,diabetes,menopausal, OC,HRT								1		0	N
hyper	Chan	Quartiles	lung ca	lung	Cancer	3649	CoxPH quartiles	N	0.262	Medium	age,sex,marital,occupation,smoking,alcohol,LTPA,BMI,diabetes,menopausal, OC,HRT	3649	CoxPH quartiles	N	0.705	Medium	age,sex,marital,occupation,smoking,alcohol,LTPA,BMI,diabetes,menopausal, OC,HRT								1		0	N
hypo	Volpato	Continuous	cognitive decline baseline	dementia	Dementia	464	x sq ,one way analysis variance	N	0.73	Crude	unadjusted	464	x sq ,one way analysis variance	N	0.17	Crude	unadjusted								0	8	0	Y
hypo	Volpato	Tertiles	cognitive decline follow up	dementia	Dementia	464	random effect+proportional hazards	Y	0.03	Crude	unadjusted	464	random effect+proportional hazards	N	0.48	Crude	unadjusted								1		0	N
hypo	Volpato	Tertiles	cognitive decline follow up	dementia	Dementia	464	random effect+proportional hazards	Y	0.03	Medium	age,race,education,stroke,BP,diabetes,A/B index,depression,albumin,T4/HRT therapy	464	random effect+proportional hazards	N	0.48	Medium	age,race,education,stroke,BP,diabetes,A/B index,depression,albumin,T4/HRT therapy								1		0	N
hypo	Volpato	Continuous	cognitive decline follow-up	dementia	Dementia	464	random effect+proportional hazards	Y	<0.001	Crude	unadjusted	464	random effect+proportional hazards	N	0.97	Crude	unadjusted								1		0	N
hypo	Volpato	Continuous	cognitive decline followup	dementia	Dementia	464	random effect+proportional hazards	Y	0.02	Medium	age,race,education,stroke,BP,diabetes,A/B index,depression,albumin,T4/HRT therapy	464	random effect+proportional hazards	N	0.99	Medium	age,race,education,stroke,BP,diabetes,A/B index,depression,albumin,T4/HRT therapy								1		0	N
hyper	de Jong	Continuous	dementia incident	dementia	Dementia	1025	CoxPH	N	0.99(0.69-1.43)	Low	age,sex	1025	CoxPH	N	1.13(0.51-2.52)	Low	age,sex								1	9	0	N
hyper	de Jong	Continuous	dementia- Alzheimers type incident	dementia	Dementia	1025	CoxPH	N	0.97(0.63-1.50)	Low	age,sex	1025	CoxPH	N	0.77(0.27-2.19)	Low	age,sex								1		0	N
hyper	de Jong	Continuous	hippocampus atrophy	pathology	Dementia	489	CoxPH	Y	-0.11 (-0.18;-0.04)	Low	age,sex	489	CoxPH	N	0.07(-0.19;0.33)	Low	age,sex								0		0	Y
hyper	de Jong	Continuous	amygdala atrophy	pathology	Dementia	489	CoxPH	Y	-0.11 ( -0.16;-0.05)	Low	age,sex	489	CoxPH	N	-0.06 (-0.27;0.16)	Low	age,sex								0		0	Y
hyper	Yeap 2013	Continuous	mortality	mortality	Mortality	3885	CoxPH	Y	1.46(1.25-1.69)	Crude	univariate	3885	CoxPH	N	0.96(0.82-1.13)	Crude	univariate								1	9	0	N
hyper	Yeap 2013	Continuous	mortality	mortality	Mortality	3885	CoxPH	Y	1.34(1.15-1.56)	Low	age	3885	CoxPH	N	0.99(0.84-1.16)	Low	age								1		0	N
hyper	Yeap 2013	Continuous	mortality	mortality	Mortality	3885	CoxPH	Y	1.26(1.08-1.47)	Medium	age plus smoking,BMI,w/h ratio	3885	CoxPH	N	0.97(0.83-1.14)	Medium	age plus smoking,BMI,w/h ratio								1		0	N
hyper	Yeap 2013	Continuous	mortality	mortality	Mortality	3885	CoxPH	Y	1.24(1.06-1.45)	Medium	age plus BP,lipids,creat	3885	CoxPH	N	0.99(0.84-1.16)	Medium	age plus BP,lipids,creat								1		0	N
hyper	Yeap 2013	Continuous	mortality	mortality	Mortality	3885	CoxPH	Y	1.19(1.02-1.39)	Medium	age plus Charlson	3885	CoxPH	N	0.85(0.85-1.17)	Medium	age plus Charlson								1		0	N
hyper	Yeap 2013	Continuous	mortality-stricly euthyroid subset	mortality	Mortality	3442	CoxPH	Y	1.51(1.29-1.77)	Crude	univariate	3442	CoxPH	N	0.98(0.84-1.16)	Crude	univariate								1		0	N
hyper	Yeap 2013	Continuous	mortality-stricly euthyroid subset	mortality	Mortality	3442	CoxPH	Y	1.36(1.16--1.59)	Low	age	3442	CoxPH	N	1.00(0.85-1.17)	Low	age								1		0	N
hyper	Yeap 2013	Continuous	mortality-stricly euthyroid subset	mortality	Mortality	3442	CoxPH	Y	1.27(1.08-1.50)	Medium	age plus smoking,BMI,w/h ratio	3442	CoxPH	N	0.98(0.83-1.16)	Medium	age plus smoking,BMI,w/h ratio								1		0	N
hyper	Yeap 2013	Continuous	mortality-stricly euthyroid subset	mortality	Mortality	3442	CoxPH	Y	1.25(1.06-1.47)	Medium	age plus BP,lipids,creat	3442	CoxPH	N	0.99(0.84-1.17)	Medium	age plus BP,lipids,creat								1		0	N
hyper	Yeap 2013	Continuous	mortality-stricly euthyroid subset	mortality	Mortality	3442	CoxPH	Y	1.19(1.02-1.41)	Medium	age plus Charlson	3442	CoxPH	N	1.00(0.85-1.18)	Medium	age plus Charlson								1		0	N
hyper/hypo	Inoue	Continuous	mortality high thyroid	mortality	Mortality	1429	Cox PH	Y	1.72(1.20-2.48)	Crude	unadjusted	1754	Cox PH	N	0.94(0.61-1.43)	Crude	unadjusted								0	9	4*	N
hyper/hypo	Inoue	Continuous	mortality high thyroid	mortality	Mortality	1429	Cox PH	N	1.38(0.98-1.94)	Medium	age,sex,race,education	1754	Cox PH	N	1.03(0.68-1.57)	Medium	age,sex,race,education								0		4*	N
hyper/hypo	Inoue	Continuous	mortality high thyroid	mortality	Mortality	1429	Cox PH	N	1.36(0.93-2.00)	High	age,sex,race,education plus diabetes,BP,chol,cvs disease,BMI,renal	1754	Cox PH	N	0.99(0.64-1.53)	High	age,sex,race,education plus diabetes,BP,chol,cvs disease,BMI,renal								0		4*	N
hyper/hypo	Inoue	Continuous	mortality low thyroid	mortality	Mortality	2144	Cox PH	N	0.90(0.60-1.36)	Crude	unadjusted	1751	Cox PH	Y	1.86(1.16-2.98)	Crude	unadjusted								0		4*	N
hyper/hypo	Inoue	Continuous	mortality low thyroid	mortality	Mortality	2144	Cox PH	N	1.00(0.65-1.55)	Medium	age,sex,race,education	1751	Cox PH	N	1.39(0.92-2.12)	Medium	age,sex,race,education								0		4*	N
hyper/hypo	Inoue	Continuous	mortality low thyroid	mortality	Mortality	2144	Cox PH	N	1.01(0.66-1.55)	High	age,sex,race,education plus diabetes,BP,chol,cvs disease,BMI,renal	1751	Cox PH	N	1.34(0.89-2.01)	High	age,sex,race,education plus diabetes,BP,chol,cvs disease,BMI,renal								0		4*	N
hyper/hypo	Van den ven	Continuous	mortality whole population - high thyroid	mortality	Mortality	89	Cox PH	Y	1.6(1.1-2.4)	Medium	age,sex,race,BMI,smoking,BP,chol,diab,heart,DVT,asthma/copd/RA,liver,kidney	1468	Cox PH	N	1.1(0.9-1.3)	Medium	age,sex,race,BMI,smoking,BP,chol,diab,heart,DVT,asthma/copd/RA,liver,kidney								1	9	0	N
hyper/hypo	Van den ven	Continuous	mortality whole population - low thyroid	mortality	Mortality	798	CoxPH	N	1.1(0.8-1.4)	Medium	age,sex,race,BMI,smoking,BP,chol,diab,heart,DVT,asthma/copd/RA,liver,kidney	272	Cox PH	N	0.9(0.6-1.3)	Medium	age,sex,race,BMI,smoking,BP,chol,diab,heart,DVT,asthma/copd/RA,liver,kidney								1		0	N
hyper/hypo	Van den ven	Continuous	mortality elderly subset - low thyroid	mortality	Mortality	32	Cox PH	N	1.0(0.6-1.8)	Medium	age,sex,race,BMI,smoking,BP,chol,diab,heart,DVT,asthma/copd/RA,liver,kidney	18	Cox PH	Y	1.8(1.0-3.1)	Medium	age,sex,race,BMI,smoking,BP,chol,diab,heart,DVT,asthma/copd/RA,liver,kidney								1		0	N
hyper/hypo	Van den ven	Continuous	mortality elderly subset - high thyroid	mortality	Mortality	23	Cox PH	Y	1.7(1.0-2.9)	Medium	age,sex,race,BMI,smoking,BP,chol,diab,heart,DVT,asthma/copd/RA,liver,kidney	161	Cox PH	N	1.1(0.9-1.5)	Medium	age,sex,race,BMI,smoking,BP,chol,diab,heart,DVT,asthma/copd/RA,liver,kidney								1		0	N
hyper/hypo	Van den ven	Continuous	mortality, age < 65 - high thyroid	mortality	Mortality	34	Cox PH	N	1.0(0.1-7.2)	Medium	age,sex,race,BMI,smoking,BP,chol,diab,heart,DVT,asthma/copd/RA,liver,kidney	873	Cox PH	N	0.9(0.5-1.4)	Medium	age,sex,race,BMI,smoking,BP,chol,diab,heart,DVT,asthma/copd/RA,liver,kidney								1		0	N
hyper/hypo	Van den ven	Continuous	mortality, age < 65 - low thyroid	mortality	Mortality	606	Cox PH	N	1.0(0.6-1.7)	Medium	age,sex,race,BMI,smoking,BP,chol,diab,heart,DVT,asthma/copd/RA,liver,kidney	188	Cox PH	N	1.4(0.6-3.3)	Medium	age,sex,race,BMI,smoking,BP,chol,diab,heart,DVT,asthma/copd/RA,liver,kidney								1		0	N
hyper/hypo	Van den ven	Continuous	mortality, 65 <= age <= 80 - high thyroid	mortality	Mortality	32	Cox PH	N	1.6(0.9-3.1)	Medium	age,sex,race,BMI,smoking,BP,chol,diab,heart,DVT,asthma/copd/RA,liver,kidney	434	Cox PH	N	1.1(0.9-1.4)	Medium	age,sex,race,BMI,smoking,BP,chol,diab,heart,DVT,asthma/copd/RA,liver,kidney								1		0	N
hyper/hypo	Van den ven	Continuous	mortality, 65 <= age <= 80 - low thyroid	mortality	Mortality	160	Cox PH	N	1.1(0.8-1.6)	Medium	age,sex,race,BMI,smoking,BP,chol,diab,heart,DVT,asthma/copd/RA,liver,kidney	66	Cox PH	Y	0.2(0.1-0.7)	Medium	age,sex,race,BMI,smoking,BP,chol,diab,heart,DVT,asthma/copd/RA,liver,kidney								1		0	N
hyper	van den Beld	Continuous	mortality	mortality	Mortality	403	linear regression	Y	1.27(1.01-1.60)	Low	age	403	linear regression	N	not stated	Low	age	403	linear reg	N	not stated	Low	age	Total	1		0	N
hyper	van den Beld	Continuous	physical performance	frailty	Frailty	403	linear regression	Y	0.006	Low	age,disease	403	linear regression	N*	not stated	Low	age,disease	403	linear reg	N*	not stated	Low	age,disease	Total	0		0	Y
hyper	Gussekloo	Continuous	mortality	mortality	Mortality	558	linear mixed models	Y	0.001	Crude	crude	558	linear mixed models	Y	0.005	Crude	crude								1	8	0	N
hyper	Gussekloo	Continuous	mortality	mortality	Mortality	558	linear mixed models	Y	0.009	Low	baseline health/disability	558	linear mixed models	Y	0.009	Low	baseline health/disability								1		0	N
hyper	Gussekloo	Continuous	mortality - strictly euthyroid subset	mortality	Mortality	472	linear mixed models	Y	0.001	Crude	not stated	472	linear mixed models	N	0.17	Crude	not stated								1		0	N
hyper	Gussekloo	Continuous	cardiovascular mortality	mortality	Mortality	558	linear mixed models	Y	1.26(1.05-1.52)	Low	sex	558	linear mixed models	Y	0.66(0.48-0.98)	Low	sex								1		0	N
hyper	Gussekloo	Continuous	non-cardiovascular mortality	mortality	Mortality	558	linear mixed models	N	1.10(0.93-1.32)	Low	sex	558	linear mixed models	N	0.84(0.66-1.07)	Low	sex								1		0	N
hypo	Gussekloo	PERFORMANCE	ADL	frailty	Frailty	558	linear mixed models	N	0.15	Medium	sex,education	558	linear mixed models	N	0.86	Medium	sex,education	558	linear mixed models	Y	<0.01	Medium	sex,education	Free	0		0	Y
hypo	Gussekloo	PERFORMANCE	instrumental ADL	frailty	Frailty	558	linear mixed models	N	0.11	Medium	sex,education	558	linear mixed models	N	0.87	Medium	sex,education	558	linear mixed models	Y	<0.001	Medium	sex,education	Free	0		0	Y
hypo	Gussekloo	PERFORMANCE	depression	frailty	Frailty	558	linear mixed models	N	0.62	Medium	sex,education	558	linear mixed models	N	0.64	Medium	sex,education	558	linear mixed models	Y	0.02	Medium	sex,education	Free	0		0	Y
hypo	Gussekloo	PERFORMANCE	cognition	dementia	Dementia	558	linear mixed models	N	0.94	Medium	sex,education	558	linear mixed models	N	0.93	Medium	sex,education	558	linear mixed models	Y	<0.001	Medium	sex,education	Free	0		0	Y
hypo	Gussekloo	PERFORMANCE	attention	dementia	Dementia	558	linear mixed models	N	0.2	Medium	sex,education	558	linear mixed models	N	0.35	Medium	sex,education	558	linear mixed models	N	0.8	Medium	sex,education	Free	0		0	Y
hypo	Gussekloo	PERFORMANCE	processing	dementia	Dementia	558	linear mixed models	N	0.44	Medium	sex,education	558	linear mixed models	N	0.49	Medium	sex,education	558	linear mixed models	Y	<0.001	Medium	sex,education	Free	0		0	Y
hypo	Gussekloo	PERFORMANCE	memory immed	dementia	Dementia	558	linear mixed models	N	0.34	Medium	sex,education	558	linear mixed models	N	0.55	Medium	sex,education	558	linear mixed models	Y	0.005	Medium	sex,education	Free	0		0	Y
hypo	Gussekloo	PERFORMANCE	memory delayed	dementia	Dementia	558	linear mixed models	N	0.32	Medium	sex,education	558	linear mixed models	N	0.46	Medium	sex,education	558	linear mixed models	Y	0.003	Medium	sex,education	Free	0		0	Y
hypo	Gussekloo	PERFORMANCE CHANGE	ADL	frailty	Frailty	558	linear mixed models	N	0.67	Medium	sex,education	558	linear mixed models	N	0.87	Medium	sex,education	558	linear mixed models	Y	<0.001	Medium	sex,education	Free	1		0	N
hypo	Gussekloo	PERFORMANCE CHANGE	instrumental ADL	frailty	Frailty	558	linear mixed models	N	0.09	Medium	sex,education	558	linear mixed models	Y	0.03	Medium	sex,education	558	linear mixed models	N	0.58	Medium	sex,education	Free	1		0	N
hypo	Gussekloo	PERFORMANCE CHANGE	depression	frailty	Frailty	558	linear mixed models	N	0.95	Medium	sex,education	558	linear mixed models	N	0.53	Medium	sex,education	558	linear mixed models	Y	0.04	Medium	sex,education	Free	1		0	N
hypo	Gussekloo	PERFORMANCE CHANGE	cognition	dementia	Dementia	558	linear mixed models	N	0.18	Medium	sex,education	558	linear mixed models	N	0.96	Medium	sex,education	558	linear mixed models	Y	0.008	Medium	sex,education	Free	1		0	N
hypo	Gussekloo	PERFORMANCE CHANGE	attention	dementia	Dementia	558	linear mixed models	N	0.42	Medium	sex,education	558	linear mixed models	N	0.23	Medium	sex,education	558	linear mixed models	N	0.3	Medium	sex,education	Free	1		0	N
hypo	Gussekloo	PERFORMANCE CHANGE	processing	dementia	Dementia	558	linear mixed models	N	0.22	Medium	sex,education	558	linear mixed models	N	0.9	Medium	sex,education	558	linear mixed models	N	0.1	Medium	sex,education	Free	1		0	N
hypo	Gussekloo	PERFORMANCE CHANGE	memory immed	dementia	Dementia	558	linear mixed models	N	0.14	Medium	sex,education	558	linear mixed models	N	0.26	Medium	sex,education	558	linear mixed models	N	0.97	Medium	sex,education	Free	1		0	N
hypo	Gussekloo	PERFORMANCE CHANGE	memory delayed	dementia	Dementia	558	linear mixed models	N	0.08	Medium	sex,education	558	linear mixed models	N	0.38	Medium	sex,education	558	linear mixed models	N	0.89	Medium	sex,education	Free	1		0	N
hyper	Yeap 2012	Continuous	frailty	frailty	Frailty	3875	mulivariate logistic regression	Y	<0.001	Crude	univariate	3875	mulivariate logistic regression	N	0.621	Crude	univariate								0	8	0	Y
hyper	Yeap 2012	Continuous	frailty	frailty	Frailty	3875	mulivariate logistic regression	Y	0.01	Medium	age,BMI,smoking,diabetes,social,seeing,hearing,testo,IgF1	3875	mulivariate logistic regression	N	0.533	Medium	age,BMI,smoking,diabetes,social,seeing,hearing,testo,IgF1								0		0	Y
hyper/hypo	Bano 2018	Continuous	baseline frailty	frailty	Frailty	9640	linear regression with restricted cubic splines	Y	<0.001	Medium	age,sex,cohort,smoking,alcohol,education	9640	linear regression with restricted cubic splines	Y	0.003	Medium	age,sex,cohort,smoking,alcohol,education								0	9	0	Y
hyper/hypo	Bano 2018	Continuous	follow-up frailty	frailty	Frailty	6416	linear regression with restricted cubic splines	Y	0.03	Medium	age,sex,cohort,smoking,alcohol,education	6416	linear regression with restricted cubic splines	N	0.5	Medium	age,sex,cohort,smoking,alcohol,education								1		0	N
hyper/hypo	Bano 2018	Continuous	change in frailty	frailty	Frailty	6416	linear regression with restricted cubic splines	Y	0.01	Medium	age,sex,cohort,smoking,alcohol,education	6416	linear regression with restricted cubic splines	N	0.5	Medium	age,sex,cohort,smoking,alcohol,education								1		0	N
hyper/hypo	Bano 2018	Continuous	baseline restricted to participants c followup	frailty	Frailty	6416	linear regression with restricted cubic splines	Y	<0.0001	Medium	age,sex,cohort,smoking,alcohol,education	6416	linear regression with restricted cubic splines	Y	<0.0001	Medium	age,sex,cohort,smoking,alcohol,education								0		0	Y
hyper/hypo	Bano 2018	Continuous	baseline exclude thyroid surgery/medication	frailty	Frailty	9199	linear regression with restricted cubic splines	Y	<0.0001	Medium	age,sex,cohort,smoking,alcohol,education	9199	linear regression with restricted cubic splines	Y	0.03	Medium	age,sex,cohort,smoking,alcohol,education								0		0	Y
hyper/hypo	Bano 2018	Continuous	change in frailty excluding thyroid surg/medication	frailty	Frailty	6126	linear regression with restricted cubic splines	Y	0.02	Medium	age,sex,cohort,smoking,alcohol,education	6126	linear regression with restricted cubic splines	N	0.2	Medium	age,sex,cohort,smoking,alcohol,education								1		0	N
hyper/hypo	Bano 2018	Continuous	baseline - euthyroid pts	frailty	Frailty	8038	linear regression with restricted cubic splines	Y	<0.0001	Medium	age,sex,cohort,smoking,alcohol,education	8038	linear regression with restricted cubic splines	N	0.3	Medium	age,sex,cohort,smoking,alcohol,education								0		0	Y
hyper/hypo	Bano 2018	Continuous	change in frailty - euthyroid pts	frailty	Frailty	5403	linear regression with restricted cubic splines	N	0.1	Medium	age,sex,cohort,smoking,alcohol,education	5403	linear regression with restricted cubic splines	N	0.2	Medium	age,sex,cohort,smoking,alcohol,education								1		0	N
hypo	Xu	Continuous	fatty liver	liver	Metabolic	878	adjusted regression	Y	<0.001	Crude	crude	878	adjusted regression	Y	0.011	Crude	crude	878	adjusted regression	N	0.559	Crude	crude	Free	0	9	3,TSH	Y
hypo	Xu	Continuous	fatty liver	liver	Metabolic	878	adjusted regression	Y	0.001	Medium	age,sex,smoking	878	adjusted regression	Y	0.026	Medium	age,sex,smoking	878	adjusted regression	N*	not stated	Medium	age,sex,smoking	Free	0		3,TSH	Y
hypo	Xu	Continuous	BMI	obesity	Metabolic	878	adjusted regression	Y	0.01	Medium	age,sex,smoking	878	adjusted regression	N	0.063	Medium	age,sex,smoking	878	adjusted regression	Y	0.041	Medium	age,sex,smoking	Free	0		3,TSH	Y
hypo	Xu	Continuous	waist circum	obesity	Metabolic	878	adjusted regression	Y	0.003	Medium	age,sex,smoking	878	adjusted regression	N	0.156	Medium	age,sex,smoking	878	adjusted regression	N	0.087	Medium	age,sex,smoking	Free	0		3,TSH	Y
hypo	Xu	Continuous	syst BP	BP	Metabolic	878	adjusted regression	N	0.202	Medium	age,sex,smoking	878	adjusted regression	N	0.468	Medium	age,sex,smoking	878	adjusted regression	N	0.408	Medium	age,sex,smoking	Free	0		3,TSH	Y
hypo	Xu	Continuous	diastol BP	BP	Metabolic	878	adjusted regression	N	0.295	Medium	age,sex,smoking	878	adjusted regression	N	0.802	Medium	age,sex,smoking	878	adjusted regression	Y	0.046	Medium	age,sex,smoking	Free	0		3,TSH	Y
hypo	Xu	Continuous	Triglycerides	lipids	Metabolic	878	adjusted regression	Y	<0.001	Medium	age,sex,smoking	878	adjusted regression	Y	<0.001	Medium	age,sex,smoking	878	adjusted regression	Y	0.005	Medium	age,sex,smoking	Free	0		3,TSH	Y
hypo	Xu	Continuous	chol-total	lipids	Metabolic	878	adjusted regression	N	0.07	Medium	age,sex,smoking	878	adjusted regression	N	0.725	Medium	age,sex,smoking	878	adjusted regression	N	0.181	Medium	age,sex,smoking	Free	0		3,TSH	Y
hypo	Xu	Continuous	chol-HDL	lipids	Metabolic	878	adjusted regression	N	0.143	Medium	age,sex,smoking	878	adjusted regression	Y	0.043	Medium	age,sex,smoking	878	adjusted regression	N	0.053	Medium	age,sex,smoking	Free	0		3,TSH	Y
hypo	Xu	Continuous	chol-LDL	lipids	Metabolic	878	adjusted regression	N	0.293	Medium	age,sex,smoking	878	adjusted regression	N	0.987	Medium	age,sex,smoking	878	adjusted regression	Y	0.004	Medium	age,sex,smoking	Free	0		3,TSH	Y
hypo	Xu	Continuous	glucose	diabetes	Metabolic	878	adjusted regression	N	0.559	Medium	age,sex,smoking	878	adjusted regression	Y	0.021	Medium	age,sex,smoking	878	adjusted regression	N	0.527	Medium	age,sex,smoking	Free	0		3,TSH	Y
hypo	Xu	Continuous	uric acid	other	Metabolic	878	adjusted regression	Y	0.018	Medium	age,sex,smoking	878	adjusted regression	Y	0.05	Medium	age,sex,smoking	878	adjusted regression	N	0.903	Medium	age,sex,smoking	Free	0		3,TSH	Y
hypo	Itterman-	Continuous	fatty liver-men ultrasound- ALT+	liver	Metabolic	1920	multivariable regression models	N	0.629	Medium	age,physical activity,alcohol,waist,food consumption	1920	multivariable regression models	N	0.384	Medium	age,physical activity,alcohol,waist,food consumption	1920	multivariable regression models	N	0.827	Medium	age,physical activity,alcohol,waist,food consumption	Free	0	9	0	Y
hypo	Itterman-	Continuous	fatty liver-men U/s + ALT-	liver	Metabolic	1920	multivariable regression models	Y	0.009	Medium	age,physical activity,alcohol,waist,food consumption	1920	multivariable regression models	N	0.928	Medium	age,physical activity,alcohol,waist,food consumption	1920	multivariable regression models	Y	0.043	Medium	age,physical activity,alcohol,waist,food consumption	Free	0		0	Y
hypo	Itterman-	Continuous	fatty liver-men U/s+ ALT+	liver	Metabolic	1920	multivariable regression models	Y	<0.001	Medium	age,physical activity,alcohol,waist,food consumption	1920	multivariable regression models	N	0.069	Medium	age,physical activity,alcohol,waist,food consumption	1920	multivariable regression models	N	0.64	Medium	age,physical activity,alcohol,waist,food consumption	Free	0		0	Y
hypo	Itterman-	Continuous	Fatty liver women ultrasound- ALT+	liver	Metabolic	1741	multivariable regression models	N	0.644	Medium	age,physical activity,alcohol,waist,food consumption	1741	multivariable regression models	N	0.192	Medium	age,physical activity,alcohol,waist,food consumption	1741	multivariable regression models	N	0.368	Medium	age,physical activity,alcohol,waist,food consumption	Free	0		0	Y
hypo	Itterman-	Continuous	Fatty liver women U/s + ALT-	liver	Metabolic	1741	multivariable regression models	Y	0.001	Medium	age,physical activity,alcohol,waist,food consumption	1741	multivariable regression models	N	0.509	Medium	age,physical activity,alcohol,waist,food consumption	1741	multivariable regression models	N	0.258	Medium	age,physical activity,alcohol,waist,food consumption	Free	0		0	Y
hypo	Itterman-	Continuous	Fatty liver women U/s+ ALT+	liver	Metabolic	1741	multivariable regression models	Y	0.004	Medium	age,physical activity,alcohol,waist,food consumption	1741	multivariable regression models	N	0.594	Medium	age,physical activity,alcohol,waist,food consumption	1741	multivariable regression models	N	0.791	Medium	age,physical activity,alcohol,waist,food consumption	Free	0		0	Y
hypo	Bano 2016	Continuous	Fatty liver	liver	Metabolic	5321	log reg	Y	0.33(0.22;0.48)	Medium	age,sex,cohort,alcohol,smoking,follow up time	5321	log reg	Y	1.09(1.10;1.19)	Medium	age,sex,cohort,alcohol,smoking,follow up time								1	9	0	N
hypo	Bano 2016	Continuous	Fatty liver	liver	Metabolic	5321	log reg	Y	0.42(0.28;0.63)	High	age,sex,cohort,alcohol,smoking,follow up time plus hypolipidemic drugs,chol,TG,BMI,BP,diabetes	5321	log reg	N	1.07(0.98;1.17)	High	age,sex,cohort,alcohol,smoking,follow up time plus hypolipidemic drugs,chol,TG,BMI,BP,diabetes								1		0	N
hypo	Bano 2016	Continuous	Fatty liver FLI <60	liver	Metabolic	3376	log reg	Y	0.42(0.24;0.74)	Medium	age,sex,cohort,alcohol,smoking,follow up time	3379	log reg	Y	1.13(1.00;1.27)	Medium	age,sex,cohort,alcohol,smoking,follow up time								1		0	N
hypo	Bano 2016	Continuous	Fatty liver FLI <60	liver	Metabolic	3376	log reg	Y	0.52(0.29;0.92)	High	age,sex,cohort,alcohol,smoking,follow up time plus hypolipidemic drugs,chol,TG,BMI,BP,diabetes	3379	log reg	N	1.08(0.95;1.23)	High	age,sex,cohort,alcohol,smoking,follow up time plus hypolipidemic drugs,chol,TG,BMI,BP,diabetes								1		0	N
hypo	Bano 2016	Continuous	fatty liver +fibrosis	liver	Metabolic	4762	log reg	N	0.41(0.09;1.73)	Medium	age,sex,cohort,alcohol,smoking,follow up time	4762	log reg	Y	1.55(1.09;2.20)	Medium	age,sex,cohort,alcohol,smoking,follow up time								1		0	N
hypo	Bano 2016	Continuous	fatty liver +fibrosis	liver	Metabolic	4762	log reg	N	0.59(0.13;2.59)	High	age,sex,cohort,alcohol,smoking,follow up time plus hypolipidemic drugs,chol,TG,BMI,BP,diabetes	4762	log reg	Y	1.49(1.04;2.15)	High	age,sex,cohort,alcohol,smoking,follow up time plus hypolipidemic drugs,chol,TG,BMI,BP,diabetes								1		0	N
hypo	Knudsen	Continuous	BMI	obesity	Metabolic	4082		Y	<0.001	Medium	age,sex,tobacco	4082		Y	<0.001	Medium	age,sex,tobacco	4082		N	not stated	Medium	age,sex,tobacco	Free	0	9	0	Y
hypo	Knudsen	Continuous	weight gain	obesity	Metabolic	4082		N	not stated	Medium	age,sex,tobacco	4082		Y	0.04	Medium	age,sex,tobacco	4082		N	not stated	Medium	age,sex,tobacco	Free	0		0	Y
hypo	Shon	Continuous	BMI	obesity	Metabolic	1572	Anova/Tukey/multiple log reg	Y	0.004	Low	age,smoking	1572	Anova/Tukey/multiple log reg	N	not stated	Low	age,smoking								0	9	0	Y
hypo	Shon	Continuous	obesity	obesity	Metabolic	1572	Anova/Tukey/multiple log reg	Y	<0.01	Crude	not stated	1572	Anova/Tukey/multiple log reg	N	not stated	Crude	not stated								0		0	Y
hypo	Shon	Continuous	chol-total	lipids	Metabolic	1572	Anova/Tukey/multiple log reg	Y	0.004	Medium	age,smoking,BMI	1572	Anova/Tukey/multiple log reg	N	not stated	Medium	age,smoking,BMI								0		0	Y
hypo	Shon	Continuous	chol-LDL	lipids	Metabolic	1572	Anova/Tukey/multiple log reg	Y	0.04	Medium	age,smoking,BMI	1572	Anova/Tukey/multiple log reg	N	not stated	Medium	age,smoking,BMI								0		0	Y
hypo	Shon	Continuous	Chol-HDL	lipids	Metabolic	1572	Anova/Tukey/multiple log reg	N	not stated	Medium	age,smoking,BMI	1572	Anova/Tukey/multiple log reg	N	not stated	Medium	age,smoking,BMI								0		0	Y
hypo	Shon	Continuous	BP syst	BP	Metabolic	1572	Anova/Tukey/multiple log reg	N	not stated	Medium	age,smoking,BMI	1572	Anova/Tukey/multiple log reg	N	not stated	Medium	age,smoking,BMI								0		0	Y
hypo	Shon	Continuous	BP diastol	BP	Metabolic	1572	Anova/Tukey/multiple log reg	Y	0.04	Medium	age,smoking,BMI	1572	Anova/Tukey/multiple log reg	N	not stated	Medium	age,smoking,BMI								0		0	Y
hypo	Shon	Continuous	glucose	diabetes	Metabolic	1572	Anova/Tukey/multiple log reg	N	not stated	Medium	age,smoking,BMI	1572	Anova/Tukey/multiple log reg	N	not stated	Medium	age,smoking,BMI								0		0	Y
hypo	Shon	Continuous	triglycerides	lipids	Metabolic	1572	Anova/Tukey/multiple log reg	N	not stated	Medium	age,smoking,BMI	1572	Anova/Tukey/multiple log reg	N	not stated	Medium	age,smoking,BMI								0		0	Y
hypo	Shon	Quartiles	chol-total	lipids	Metabolic	1572	Anova/Tukey/multiple log reg	N	not stated	Medium	age,smoking,BMI	1572	Anova/Tukey/multiple log reg	N	not stated	Medium	age,smoking,BMI								0		0	Y
hypo	Shon	Quartiles	chol LDL	lipids	Metabolic	1572	Anova/Tukey/multiple log reg	N	not stated	Medium	age,smoking,BMI	1572	Anova/Tukey/multiple log reg	N	not stated	Medium	age,smoking,BMI								0		0	Y
hypo	Shon	Quartiles	chol-HDL	lipids	Metabolic	1572	Anova/Tukey/multiple log reg	N	not stated	Medium	age,smoking,BMI	1572	Anova/Tukey/multiple log reg	N	not stated	Medium	age,smoking,BMI								0		0	Y
hypo	Shon	Quartiles	triglycerides	lipids	Metabolic	1572	Anova/Tukey/multiple log reg	Y	0.005	Medium	age,smoking,BMI	1572	Anova/Tukey/multiple log reg	N	not stated	Medium	age,smoking,BMI								0		0	Y
hypo	Makepeace	Continuous	BMI	obesity	Metabolic	1853	linear regression	Y	<0.001	Crude	crude	1853	linear regression	N	0.29	Crude	crude								0	9	0	Y
hypo	Makepeace	Continuous	BMI	obesity	Metabolic	1853	linear regression	Y	<0.001	Low	age	1853	linear regression	N	0.53	Low	age								0		0	Y
hypo	Makepeace	Continuous	BMI	obesity	Metabolic	1853	linear regression	Y	<0.001	Medium	age,sex and interaction	1853	linear regression	N	0.53	Medium	age,sex and interaction								0		0	Y
hypo	Makepeace	Continuous	BMI	obesity	Metabolic	1853	linear regression	Y	<0.001	Medium	age,sex and interaction plus smoking,exercise	1853	linear regression	N	0.59	Medium	age,sex and interaction plus smoking,exercise								0		0	Y
hypo	Makepeace	Quintiles	BMI	obesity	Metabolic	1853	linear regression	Y	<0.001	Crude	crude	1853	linear regression	N	0.5	Crude	crude								0		0	Y
hypo	Makepeace	Quintiles	BMI	obesity	Metabolic	1853	linear regression	Y	<0.001	Low	age	1853	linear regression	N	0.87	Low	age								0		0	Y
hypo	Makepeace	Quintiles	BMI	obesity	Metabolic	1853	linear regression	Y	<0.001	Medium	age,sex,interaction	1853	linear regression	N	0.87	Medium	age,sex,interaction								0		0	Y
hypo	Makepeace	Quintiles	BMI never smokers	obesity	Metabolic	882	linear regression	Y	<0.01	Medium	age,sex and interaction	882	linear regression	N	0.52	Medium	age,sex and interaction								0		0	Y
hypo	Makepeace	Quintiles	BMI former smokers	obesity	Metabolic	578	linear regression	Y	0.02	Medium	age,sex and interaction	578	linear regression	N	0.84	Medium	age,sex and interaction								0		0	Y
hypo	Makepeace	Quintiles	BMI current smokers	obesity	Metabolic	378	linear regression	N	0.96	Medium	age,sex and interaction	378	linear regression	N	0.8	Medium	age,sex and interaction								0		0	Y
hypo	Jun	Continuous	baseline thyroid/diab-male	diabetes	Metabolic	3619	Cox PH	N	0.716	Crude	crude	3619	Cox PH	N	0.146	Crude	crude	3619	Cox PH	Y	0.01	Crude	crude	Total	0	8	3f,3m	Y
hypo	Jun	Continuous	baseline thyroid/diab/female	diabetes	Metabolic	2616	Cox PH	N	0.489	Crude	crude	2616	Cox PH	Y	0.019	Crude	crude	2616	Cox PH	Y	0.048	Crude	crude	Total	0		3f,3m	Y
hypo	Jun	Tertiles	baseline thyroid diab	diabetes	Metabolic	6235	Cox PH	N	0.589	Medium	age,sex BMI	6235	Cox PH	N	0.064	Medium	age,sex BMI	6235	Cox PH	Y	<0.001	Medium	age,sex BMI	Total	0		3f,3m	Y
hypo	Jun	Tertiles	baseline thyroid diab	diabetes	Metabolic	6235	Cox PH	N	0.838	High	age,sex BMI plus glucose,Hbaic,HDL,tg,LDL,smoking, BP, drugs	6235	Cox PH	N	0.054	High	plus glucose,Hbaic,HDL,tg,LDL,smoking, BP, drugs	6235	Cox PH	Y	0.006	High	plus glucose,Hbaic,HDL,tg,LDL,smoking, BP, drugs	Total	0		3f,3m	Y
hypo	Jun	Tertiles	baseline thyroid diab	diabetes	Metabolic	6235	Cox PH	N	0.249	Crude	crude	6235	Cox PH	N	0.165	Crude	crude	6235	Cox PH	Y	0.286	Crude	crude	Total	0		3f,3m	Y
hypo	Jun	Tertiles	delta thyroid diab	diabetes	Metabolic	6235	Cox PH	Y	<0.001	Crude	crude	6235	Cox PH	N	0.157	Crude	crude	6235	Cox PH	Y	<0.001	Crude	crude	Total	0		3f,3m	N
hypo	Jun	Tertiles	delta thyroid diab	diabetes	Metabolic	6235	Cox PH	Y	<0.001	Medium	age,sex BMI	6235	Cox PH	N	0.133	Medium	age,sex BMI	6235	Cox PH	Y	<0.001	Medium	age,sex BMI	Total	0		3f,3m	N
hypo	Jun	Tertiles	delta thyroid diab	diabetes	Metabolic	6235	Cox PH	Y	<0.001	High	age,sex BMI plus glucose,Hbaic,HDL,tg,LDL,smoking, BP, drugs	6235	Cox PH	Y		High	age,sex BMI plus glucose,Hbaic,HDL,tg,LDL,smoking, BP, drugs	6235	Cox PH	Y	0.027	High	age,sex BMI plus glucose,Hbaic,HDL,tg,LDL,smoking, BP, drugs	Total	0		3f,3m	N
hypo	Jun	Tertiles	baseline thyroid diab - trend	diabetes	Metabolic	6235	CoxPH*	Y	0.041	High	age,sex BMI plus glucose,Hbaic,HDL,tg,LDL,smoking, BP, drugs	6235	Cox PH *	N	0.078	High	age,sex BMI plus glucose,Hbaic,HDL,tg,LDL,smoking, BP, drugs	6235	Cox PH*	Y	<0.001	High	age,sex BMI plus glucose,Hbaic,HDL,tg,LDL,smoking, BP, drugs	Total	0		3f,3m	y
hypo	Jun	Tertiles	delta thyroid diab male	diabetes	Metabolic	3619	Cox PH	Y	<0.001	High	age,sex BMI plus glucose,Hbaic,HDL,tg,LDL,smoking, BP, drugs	3619	Cox PH	Y	0.046	High	age,sex BMI plus glucose,Hbaic,HDL,tg,LDL,smoking, BP, drugs	3619	Cox PH	Y	0.023	High	age,sex BMI plus glucose,Hbaic,HDL,tg,LDL,smoking, BP, drugs	Total	0		3f,3m	N
hypo	Jun	Tertiles	delta thyroid diab/female	diabetes	Metabolic	2616	Cox PH	Y	0.019	High	age,sex BMI plus glucose,Hbaic,HDL,tg,LDL,smoking, BP, drugs	2616	Cox PH	Y	0.015	High	age,sex BMI plus glucose,Hbaic,HDL,tg,LDL,smoking, BP, drugs	2616	Cox PH	Y	0.019	High	age,sex BMI plus glucose,Hbaic,HDL,tg,LDL,smoking, BP, drugs	Total	0		3f,3m	N
hypo	Jun	Continuous	delta thyroid diab/male	diabetes	Metabolic	3619	Cox PH	Y	<0.001	High	age,sex BMI plus glucose,Hbaic,HDL,tg,LDL,smoking, BP, drugs	3619	Cox PH	Y	<0.01	High	age,sex BMI plus glucose,Hbaic,HDL,tg,LDL,smoking, BP, drugs	3619	Cox PH	Y	<0.01	High	age,sex BMI plus glucose,Hbaic,HDL,tg,LDL,smoking, BP, drugs	Total	0		3f,3m	N
hypo	Jun	Continuous	delta thyroid diab female	diabetes	Metabolic	2616	Cox PH	Y	<0.01	High	age,sex BMI plus glucose,Hbaic,HDL,tg,LDL,smoking, BP, drugs	2616	Cox PH	Y	<0.001	High	age,sex BMI plus glucose,Hbaic,HDL,tg,LDL,smoking, BP, drugs	2616	Cox PH	Y	<0.05	High	age,sex BMI plus glucose,Hbaic,HDL,tg,LDL,smoking, BP, drugs	Total	0		3f,3m	N
hypo	Jun	Continuous	BMI - male	obesity	Metabolic	3615	correlation analysis	Y	<0.05	Crude	crude	3615	correlation analysis	Y	<0.05	Crude	crude	3615	correlation analysis	Y	<0.05	Crude	crude	Total	0		3,TSH	Y
hypo	Jun	Continuous	body fat - male	obesity	Metabolic	3615	correlation analysis	N	not stated	Crude	crude	3615	correlation analysis	N	not stated	Crude	crude	3615	correlation analysis	Y	<0.001	Crude	crude	Total	0		3,TSH	Y
hypo	Jun	Continuous	abdo fat - male	obesity	Metabolic	3615	correlation analysis	Y	<0.001	Crude	crude	3615	correlation analysis	Y	<0.05	Crude	crude	3615	correlation analysis	Y	<0.05	Crude	crude	Total	0		3,TSH	Y
hypo	Jun	Continuous	BMI/body fat - male	obesity	Metabolic	3615	correlation analysis	N	not stated	Crude	crude	3615	correlation analysis	Y	<0.05	Crude	crude	3615	correlation analysis	Y	<0.001	Crude	crude	Total	0		3,TSH	Y
hypo	Jun	Continuous	chol-total - male	lipids	Metabolic	3615	correlation analysis	N	not stated	Crude	crude	3615	correlation analysis	N	not stated	Crude	crude	3615	correlation analysis	Y	<0.001	Crude	crude	Total	0		3,TSH	Y
hypo	Jun	Continuous	triglyceride - male	lipids	Metabolic	3615	correlation analysis	N	not stated	Crude	crude	3615	correlation analysis	Y	<0.001	Crude	crude	3615	correlation analysis	Y	<0.001	Crude	crude	Total	0		3,TSH	Y
hypo	Jun	Continuous	chol-LDL - male	lipids	Metabolic	3615	correlation analysis	Y	<0.05	Crude	crude	3615	correlation analysis	N	not stated	Crude	crude	3615	correlation analysis	Y	<0.001	Crude	crude	Total	0		3,TSH	Y
hypo	Jun	Continuous	chol-HDL - male	lipids	Metabolic	3615	correlation analysis	Y	<0.001	Crude	crude	3615	correlation analysis	Y	<0.001	Crude	crude	3615	correlation analysis	N	not stated	Crude	crude	Total	0		3,TSH	Y
hypo	Jun	Continuous	glucose - male	diabetes	Metabolic	3615	correlation analysis	Y	<0.001	Crude	crude	3615	correlation analysis	N	not stated	Crude	crude	3615	correlation analysis	Y	<0.001	Crude	crude	Total	0		3,TSH	Y
hypo	Jun	Continuous	Hba1c - male	diabetes	Metabolic	3615	correlation analysis	Y	<0.001	Crude	crude	3615	correlation analysis	N	not stated	Crude	crude	3615	correlation analysis	Y	<0.001	Crude	crude	Total	0		3,TSH	Y
hypo	Jun	Continuous	insulin - male	diabetes	Metabolic	3615	correlation analysis	N	not stated	Crude	crude	3615	correlation analysis	N	not stated	Crude	crude	3615	correlation analysis	Y	<0.001	Crude	crude	Total	0		3,TSH	Y
hypo	Jun	Continuous	HOMA-IR - male	diabetes	Metabolic	3615	correlation analysis	Y	<0.05	Crude	crude	3615	correlation analysis	N	not stated	Crude	crude	3615	correlation analysis	Y	<0.001	Crude	crude	Total	0		3,TSH	Y
hypo	Jun	Continuous	BMI - female	obesity	Metabolic	2616	correlation analysis	Y	<0.05	Crude	crude	2616	correlation analysis	N	not stated	Crude	crude	2616	correlation analysis	Y	<0.001	Crude	crude	Total	0		3	Y
hypo	Jun	Continuous	body fat - female	obesity	Metabolic	2616	correlation analysis	N	not stated	Crude	crude	2616	correlation analysis	N	not stated	Crude	crude	2616	correlation analysis	Y	<0.001	Crude	crude	Total	0		3	Y
hypo	Jun	Continuous	abdo fat - female	obesity	Metabolic	2616	correlation analysis	N	not stated	Crude	crude	2616	correlation analysis	N	not stated	Crude	crude	2616	correlation analysis	Y	<0.001	Crude	crude	Total	0		3	Y
hypo	Jun	Continuous	BMI/body fat - female	obesity	Metabolic	2616	correlation analysis	Y	<0.001	Crude	crude	2616	correlation analysis	N	not stated	Crude	crude	2616	correlation analysis	Y	<0.001	Crude	crude	Total	0		3	Y
hypo	Jun	Continuous	chol-total - female	lipids	Metabolic	2616	correlation analysis	N	not stated	Crude	crude	2616	correlation analysis	N	not stated	Crude	crude	2616	correlation analysis	Y	<0.001	Crude	crude	Total	0		3	Y
hypo	Jun	Continuous	triglyceride - female	lipids	Metabolic	2616	correlation analysis	N	not stated	Crude	crude	2616	correlation analysis	Y	<0.001	Crude	crude	2616	correlation analysis	Y	<0.001	Crude	crude	Total	0		3	Y
hypo	Jun	Continuous	chol-LDL - female	lipids	Metabolic	2616	correlation analysis	Y	<0.05	Crude	crude	2616	correlation analysis	N	not stated	Crude	crude	2616	correlation analysis	Y	<0.001	Crude	crude	Total	0		3	Y
hypo	Jun	Continuous	chol-HDL - female	lipids	Metabolic	2616	correlation analysis	Y	<0.05	Crude	crude	2616	correlation analysis	Y	<0.01	Crude	crude	2616	correlation analysis	Y	<0.001	Crude	crude	Total	0		3	Y
hypo	Jun	Continuous	glucose - female	diabetes	Metabolic	2616	correlation analysis	N	not stated	Crude	crude	2616	correlation analysis	N	not stated	Crude	crude	2616	correlation analysis	Y	<0.001	Crude	crude	Total	0		3	Y
hypo	Jun	Continuous	Hba1c - female	diabetes	Metabolic	2616	correlation analysis	Y	<0.05	Crude	crude	2616	correlation analysis	N	not stated	Crude	crude	2616	correlation analysis	Y	<0.001	Crude	crude	Total	0		3	Y
hypo	Jun	Continuous	insulin - female	diabetes	Metabolic	2616	correlation analysis	N	not stated	Crude	crude	2616	correlation analysis	N	not stated	Crude	crude	2616	correlation analysis	Y	<0.001	Crude	crude	Total	0		3	Y
hypo	Jun	Continuous	HOMA-IR - female	diabetes	Metabolic	2616	correlation analysis	N	not stated	Crude	crude	2616	correlation analysis	N	not stated	Crude	crude	2616	correlation analysis	Y	<0.001	Crude	crude	Total	0		3	Y
hypo	Jun	Continuous	number of metabolic risk factors (high >= 2, low < 2)	other	Metabolic	6235	Cox PH	Y	<0.001	Crude	crude	6235	Cox PH	N	not stated	Crude	crude	6235	Cox PH	Y	<0.001	Crude	crude	Total	0		3	Y
hypo	Jun	Continuous	low metabolic risk no worse.	other	Metabolic	2223	Cox PH	Y	0.008	Crude	crude	2223	Cox PH	Y	<0.001	Crude	crude	2223	Cox PH	Y	0.021	Crude	crude	Total	0		3	N
hypo	Jun	Continuous	low metabolic risk worse	other	Metabolic	1257	Cox PH	Y	<0.001	Crude	crude	1257	Cox PH	N	0.524	Crude	crude	1257	Cox PH	Y	0.017	Crude	crude	Total	0		3	N
hypo	Jun	Continuous	high metabolic risk better	other	Metabolic	1007	Cox PH	Y	<0.001	Crude	crude	1007	Cox PH	Y	0.003	Crude	crude	1007	Cox PH	Y	0.015	Crude	crude	Total	0		3	N
hypo	Jun	Continuous	high metabolic risk stable	other	Metabolic	1047	Cox PH	Y	<0.001	Crude	crude	1047	Cox PH	N	0.176	Crude	crude	1047	Cox PH	Y	0.004	Crude	crude	Total	0		3	N
hypo	Jun	Continuous	high metabolic risk worse	other	Metabolic	701	Cox PH	Y	<0.001	Crude	crude	701	Cox PH	N	0.154	Crude	crude	701	Cox PH	Y	0.04	Crude	crude	Total	0		3	N
hypo	Jun	Tertiles	*delta thyroid diab - trend	diabetes	Metabolic	6235	CoxPH	Y	<0.001	Crude	crude	6235	CoxPH	N	0.148	Crude	crude	6235	CoxPH	Y	<0.001	Crude	crude	Total	0		3	N
hypo	Jun	Tertiles	*delta thyroid diab - trend	diabetes	Metabolic	6235	CoxPH	Y	<0.001	Medium	all other potential confounders plus delta BMI	6235	CoxPH	Y	0.027	Medium	all other potential confounders plus delta BMI	6235	CoxPH	Y	0.002	Medium	all other potential confounders plus delta BMI	Total	0		3	N
hypo	Jun	Continuous	*delta thyroid diab - trend	diabetes	Metabolic	6235	CoxPH	Y	<0.001	Crude	crude	6235	CoxPH	Y	<0.001	Crude	crude	6235	CoxPH	Y	<0.001	Crude	crude	Total	0		3	N
hypo	Jun	Continuous	*delta thyroid diab - trend	diabetes	Metabolic	6235	CoxPH	Y	<0.001	Medium	age,sex BMI	6235	CoxPH	Y	<0.001	Medium	age,sex BMI	6235	CoxPH	Y	<0.001	Medium	age,sex BMI	Total	0		3	N
hypo	Jun	Continuous	*delta thyroid diab - trend	diabetes	Metabolic	6235	CoxPH	Y	<0.001	High	age,sex BMI plus glucose,Hbaic,HDL,tg,LDL,smoking, BP, drugs	6235	CoxPH	Y	<0.001	High	age,sex BMI plus glucose,Hbaic,HDL,tg,LDL,smoking, BP, drugs	6235	CoxPH	Y	<0.01	High	age,sex BMI plus glucose,Hbaic,HDL,tg,LDL,smoking, BP, drugs	Total	0		3	N
hypo	Jun	Continuous	*delta thyroid diab - trend	diabetes	Metabolic	6235	CoxPH	Y	<0.001	High	age,sex BMI plus delta BMI	6235	CoxPH	Y	<0.001	High	age,sex BMI plus delta BMI	6235	CoxPH	Y	<0.001	High	age,sex BMI plus delta BMI	Total	0		3	N
hypo	Mehran	Continuous	chol -total - baseline	lipids	Metabolic	2393	GEE	Y	0.024	Medium	age,sex, smoking	2393	GEE	Y	<0.001	Medium	age,sex, smoking								0	9	0	Y
hypo	Mehran	Continuous	chol -total - baseline	lipids	Metabolic	2393	GEE	Y	0.014	High	age,sex, smoking plus BMI	2393	GEE	Y	<0.001	High	age,sex, smoking plus BMI								0		0	Y
hypo	Mehran	Continuous	chol -total - baseline	lipids	Metabolic	2393	GEE	Y	0.011	High	age,sex, smoking plus HOMA-IR	2393	GEE	Y	<0.001	High	age,sex, smoking plus HOMA-IR								0		0	Y
hypo	Mehran	Continuous	chol-LDL - baseline	lipids	Metabolic	2393	GEE	Y	0.007	Medium	age,sex, smoking	2393	GEE	Y	<0.001	Medium	age,sex, smoking								0		0	Y
hypo	Mehran	Continuous	chol-LDL - baseline	lipids	Metabolic	2393	GEE	Y	0.006	High	age,sex, smokingplus BMI	2393	GEE	Y	<0.001	High	age,sex, smokingplus BMI								0		0	Y
hypo	Mehran	Continuous	chol-LDL - baseline	lipids	Metabolic	2393	GEE	Y	0.006	High	age,sex, smoking plus HOMA-IR	2393	GEE	Y	<0.001	High	age,sex, smoking plus HOMA-IR								0		0	Y
hypo	Mehran	Continuous	triglycerides - baseline	lipids	Metabolic	2393	GEE	N	0.087	Medium	age,sex, smoking	2393	GEE	Y	0.003	Medium	age,sex, smoking								0		0	Y
hypo	Mehran	Continuous	triglycerides - baseline	lipids	Metabolic	2393	GEE	N	0.11	High	age,sex, smoking plus BMI	2393	GEE	Y	0.008	High	age,sex, smoking plus BMI								0		0	Y
hypo	Mehran	Continuous	triglycerides - baseline	lipids	Metabolic	2393	GEE	N	0.093	High	age,sex, smoking plus HOMA-IR	2393	GEE	Y	0.005	High	age,sex, smoking plus HOMA-IR								0		0	Y
hypo	Mehran	Continuous	waist - baseline	obesity	Metabolic	2393	GEE	Y	0.034	Medium	age,sex, smoking	2393	GEE	Y	<0.001	Medium	age,sex, smoking								0		0	Y
hypo	Mehran	Continuous	waist - baseline	obesity	Metabolic	2393	GEE	Y	0.019	High	age sex smoking, HOMA-IR	2393	GEE	Y	<0.001	High	age sex smoking, HOMA-IR								0		0	Y
hypo	Mehran	Continuous	BP syst - baseline	BP	Metabolic	2393	GEE	Y	<0.001	Medium	age,sex, smoking	2393	GEE	N	0.92	Medium	age,sex, smoking								0		0	Y
hypo	Mehran	Continuous	BP syst - baseline	BP	Metabolic	2393	GEE	Y	<0.001	High	age,sex, smoking plus BMI	2393	GEE	N	0.49	High	age,sex, smoking plus BMI								0		0	Y
hypo	Mehran	Continuous	BP syst - baseline	BP	Metabolic	2393	GEE	Y	<0.001	High	age,sex, smoking plus HOMA-IR	2393	GEE	N	0.71	High	age,sex, smoking plus HOMA-IR								0		0	Y
hypo	Mehran	Continuous	BP-diast - baseline	BP	Metabolic	2393	GEE	N	0.5	Medium	age,sex, smoking	2393	GEE	N	0.18	Medium	age,sex, smoking								0		0	Y
hypo	Mehran	Continuous	BP-diast - baseline	BP	Metabolic	2393	GEE	N	0.081	High	age,sex, smoking plus BMI	2393	GEE	N	0.53	High	age,sex, smoking plus BMI								0		0	Y
hypo	Mehran	Continuous	BP-diast - baseline	BP	Metabolic	2393	GEE	N	0.082	High	age,sex, smoking plus HOMA-IR	2393	GEE	N	0.39	High	age,sex, smoking plus HOMA-IR								0		0	Y
hypo	Mehran	Continuous	glucose - baseline	diabetes	Metabolic	2393	GEE	N	0.16	Medium	age,sex, smoking	2393	GEE	N	0.58	Medium	age,sex, smoking								0		0	Y
hypo	Mehran	Continuous	glucose - baseline	diabetes	Metabolic	2393	GEE	N	0.17	High	age,sex, smoking plus BMI	2393	GEE	N	0.52	High	age,sex, smoking plus BMI								0		0	Y
hypo	Mehran	Continuous	glucose - baseline	diabetes	Metabolic	2393	GEE	N	0.19	High	age,sex, smoking plus HOMA-IR	2393	GEE	N	0.87	High	age,sex, smoking plus HOMA-IR								0		0	Y
hypo	Mehran	Continuous	Chol-HDL - baseline	lipids	Metabolic	2393	GEE	N	0.48	Medium	age,sex, smoking	2393	GEE	N	0.54	Medium	age,sex, smoking								0		0	Y
hypo	Mehran	Continuous	Chol-HDL - baseline	lipids	Metabolic	2393	GEE	N	0.48	High	age,sex, smoking plus BMI	2393	GEE	N	0.99	High	age,sex, smoking plus BMI								0		0	Y
hypo	Mehran	Continuous	Chol-HDL - baseline	lipids	Metabolic	2393	GEE	N	0.47	High	age,sex, smoking plus HOMA-IR	2393	GEE	N	0.8	High	age,sex, smoking plus HOMA-IR								0		0	Y
hypo	Mehran	Continuous	Met S - incident	other	Metabolic	2393	GEE	Y	0.59(0.39-0.9)	Medium	age,sex, smoking	2393	GEE	N	0.99(0.99-1.0002)	Medium	age,sex, smoking								1		0	N
hypo	Mehran	Continuous	Met S - incident	other	Metabolic	2393	GEE	N	0.78(0.5-1.2)	High	age,sex, smoking plus BMI	2393	GEE	N	0.99(0.99-0.999)	High	age,sex, smoking plus BMI								1		0	N
hypo	Mehran	Continuous	Met S - incident	other	Metabolic	2393	GEE	N	0.82(0.6-1.2)	High	age,sex, smoking plus HOMA-IR	2393	GEE	N	0.99(0.99-0.9999)	High	age,sex, smoking plus HOMA-IR								1		0	N
hypo	Mehran	Continuous	Waist - incident	obesity	Metabolic	2393	GEE	Y	0.44(0.3-0.6)	Medium	age,sex, smoking	2393	GEE	N	1(0.99-1.02)	Medium	age,sex, smoking								1		0	N
hypo	Mehran	Continuous	Waist - incident	obesity	Metabolic	2393	GEE	Y	0.49(0.3-0.6)	High	age sex smoking, HOMA-IR	2393	GEE	N	1.01(0.99-1.02)	High	age sex smoking, HOMA-IR								1		0	N
hypo	Mehran	Continuous	BP - incident	BP	Metabolic	2393	GEE	Y	1.24(1.02-1.51)	Medium	age,sex, smoking	2393	GEE	N	0.99(0.96-1.03)	Medium	age,sex, smoking								1		0	N
hypo	Mehran	Continuous	BP - incident	BP	Metabolic	2393	GEE	Y	1.34(1.05-1.7)	High	age,sex, smoking plus BMI	2393	GEE	N	0.99(0.99-1)	High	age,sex, smoking plus BMI								1		0	N
hypo	Mehran	Continuous	BP - incident	BP	Metabolic	2393	GEE	Y	1.35(1.05-1.7)	High	age,sex, smoking plus HOMA-IR	2393	GEE	N	0.99(0.99-1)	High	age,sex, smoking plus HOMA-IR								1		0	N
hypo	Mehran	Continuous	glucose - incident	diabetes	Metabolic	2393	GEE	N	1.05(0.88-1.2)	Medium	age,sex, smoking	2393	GEE	N	0.97(0.94-1.01)	Medium	age,sex, smoking								1		0	N
hypo	Mehran	Continuous	glucose - incident	diabetes	Metabolic	2393	GEE	N	1.09(0.9-1.3)	High	age,sex, smoking plus BMI	2393	GEE	N	0.97(0.93-1.01)	High	age,sex, smoking plus BMI								1		0	N
hypo	Mehran	Continuous	glucose - incident	diabetes	Metabolic	2393	GEE	N	1.1(0.88-1.3)	High	age,sex, smoking plus HOMA-IR	2393	GEE	N	0.97(0.93-1.01)	High	age,sex, smoking plus HOMA-IR								1		0	N
hypo	Mehran	Continuous	triglycerides - incident	lipids	Metabolic	2393	GEE	Y	0.39(0.28-0.5)	Medium	age,sex, smoking	2393	GEE	N	1(0.99-1.01)	Medium	age,sex, smoking								1		0	N
hypo	Mehran	Continuous	triglycerides - incident	lipids	Metabolic	2393	GEE	Y	0.56(0.4-0.7)	High	age,sex, smoking plus BMI	2393	GEE	N	1(0.99-1.03)	High	age,sex, smoking plus BMI								1		0	N
hypo	Mehran	Continuous	triglycerides - incident	lipids	Metabolic	2393	GEE	Y	0.57(0.41-0.7)	High	age,sex, smoking plus HOMA-IR	2393	GEE	N	1(0.99-1)	High	age,sex, smoking plus HOMA-IR								1		0	N
hypo	Mehran	Continuous	chol-HDL - incident	lipids	Metabolic	2393	GEE	N	0.85(0.68-1.06)	Medium	age,sex, smoking	2393	GEE	N	1(0.99-1)	Medium	age,sex, smoking								1		0	N
hypo	Mehran	Continuous	chol-HDL - incident	lipids	Metabolic	2393	GEE	N	0.84(0.65-1.07)	High	age,sex, smoking plus BMI	2393	GEE	N	1(0.99-1.01)	High	age,sex, smoking plus BMI								1		0	N
hypo	Mehran	Continuous	chol-HDL - incident	lipids	Metabolic	2393	GEE	N	0.84(0.66-1.07)	High	age,sex, smoking plus HOMA-IR	2393	GEE	N	1(0.99-1.01)	High	age,sex, smoking plus HOMA-IR								1		0	N
hypo	G Garcia	Continuous	total chol	lipids	Metabolic	3033	multiple linear regression	Y	0.006	Low	age,sex	3033	multiple linear regression	Y	<0.001	Low	age,sex								0	9	0	Y
hypo	G Garcia	Continuous	chol -LDL	lipids	Metabolic	3033	multiple linear regression	Y	0.029	Low	age,sex	3033	multiple linear regression	Y	0.003	Low	age,sex								0		0	Y
hypo	G Garcia	Continuous	chol-HDL	lipids	Metabolic	3033	multiple linear regression	Y	<0.001	Low	age,sex	3033	multiple linear regression	N	0.12	Low	age,sex								0		0	Y
hypo	G Garcia	Continuous	Triglycerides	lipids	Metabolic	3033	multiple linear regression	N	0.053	Low	age,sex	3033	multiple linear regression	Y	<0.001	Low	age,sex								0		0	Y
hypo	G Garcia	Continuous	waist	obesity	Metabolic	3033	multiple linear regression	Y	<0.001	Low	age,sex	3033	multiple linear regression	Y	<0.001	Low	age,sex								0		0	Y
hypo	G Garcia	Continuous	BP syst	BP	Metabolic	3033	multiple linear regression	Y	0.009	Low	age,sex	3033	multiple linear regression	Y	0.015	Low	age,sex								0		0	Y
hypo	G Garcia	Continuous	BP diast	BP	Metabolic	3033	multiple linear regression	N	0.179	Low	age,sex	3033	multiple linear regression	N	0.174	Low	age,sex								0		0	Y
hypo	G Garcia	Continuous	glucose	diabetes	Metabolic	3033	multiple linear regression	Y	0.01	Low	age,sex	3033	multiple linear regression	N	0.775	Low	age,sex								0		0	Y
hypo	G Garcia	Continuous	insulin	diabetes	Metabolic	3033	multiple linear regression	Y	<0.001	Low	age,sex	3033	multiple linear regression	Y	0.016	Low	age,sex								0		0	Y
hypo	G Garcia	Continuous	HOMA-IR	diabetes	Metabolic	3033	multiple linear regression	Y	<0.001	Low	age,sex	3033	multiple linear regression	Y	0.046	Low	age,sex								0		0	Y
hypo	G Garcia	Tertiles	insulin	diabetes	Metabolic	3033	OR adjusted by log reg	Y	<0.001	Low	age,sex	3033	OR adjusted by log reg	N	0.108	Low	age,sex								0		0	Y
hypo	G Garcia	Tertiles	HOMA-IR	diabetes	Metabolic	3033	OR adjusted by log reg	Y	<0.001	Low	age,sex	3033	OR adjusted by log reg	N	0.85	Low	age,sex								0		0	Y
hypo	G Garcia	Tertiles	insulin FT4/low TSH/high or vice versa	diabetes	Metabolic	1011	OR adjusted by log reg	Y	<0.001	Low	age,sex	1011	OR adjusted by log reg	N	not stated	Low	age,sex								0		0	Y
hypo	G Garcia	Tertiles	HOMA-IR FT4/low TSH/high or vice versa	diabetes	Metabolic	1011	OR adjusted by log reg	Y	<0.001	Low	age,sex	1011	OR adjusted by log reg	N	not stated	Low	age,sex								0		0	Y
hypo	G Garcia	Tertiles	chol FT4/low TSH/high or vice versa	lipids	Metabolic	1011	OR adjusted by log reg	N	not stated	Low	age,sex	1011	OR adjusted by log reg	Y	<0.001	Low	age,sex								0		0	Y
hypo	G Garcia	Tertiles	Triglycerides FT4/low TSH/high or vice versa	lipids	Metabolic	1011	OR adjusted by log reg	N	not stated	Low	age,sex	1011	OR adjusted by log reg	N	not stated	Low	age,sex								0		0	Y
hypo	G Garcia	Continuous	total chol strictly euthyroid	lipids	Metabolic	2811	multiple linear regression	N*	not stated	Low	age,sex	2700 approx	multiple linear regression	Y	<0.0001	Low	age,sex								0		0	Y
hypo	G Garcia	Continuous	chol -LDL strictly euthyroid	lipids	Metabolic	2811	multiple linear regression	N*	not stated	Low	age,sex	2700 approx	multiple linear regression	N*	not stated	Low	age,sex								0		0	Y
hypo	G Garcia	Continuous	chol-HDL strictly euthyroid	lipids	Metabolic	2811	multiple linear regression	N*	not stated	Low	age,sex	2700 approx	multiple linear regression	N*	not stated	Low	age,sex								0		0	Y
hypo	G Garcia	Continuous	Triglycerides strictly euthyroid	lipids	Metabolic	2811	multiple linear regression	N*	not stated	Low	age,sex	2700 approx	multiple linear regression	Y	<0.0001	Low	age,sex								0		0	Y
hypo	G Garcia	Continuous	waist strictly euthyroid	obesity	Metabolic	2811	multiple linear regression	N*	not stated	Low	age,sex	2700 approx	multiple linear regression	N*	not stated	Low	age,sex								0		0	Y
hypo	G Garcia	Continuous	BP syst strictly euthyroid	BP	Metabolic	2811	multiple linear regression	N*	not stated	Low	age,sex	2700 approx	multiple linear regression	N*	not stated	Low	age,sex								0		0	Y
hypo	G Garcia	Continuous	BP diast strictly euthyroid	BP	Metabolic	2811	multiple linear regression	N*	not stated	Low	age,sex	2700 approx	multiple linear regression	N*	not stated	Low	age,sex								0		0	Y
hypo	G Garcia	Continuous	glucose strictly euthyroid	diabetes	Metabolic	2811	multiple linear regression	N*	not stated	Low	age,sex	2700 approx	multiple linear regression	N*	not stated	Low	age,sex								0		0	Y
hypo	G Garcia	Continuous	insulin strictly euthyroid	diabetes	Metabolic	2811	multiple linear regression	Y	<0.0001	Low	age,sex	2700 approx	multiple linear regression	N*	not stated	Low	age,sex								0		0	Y
hypo	G Garcia	Continuous	HOMA-IR strictly euthyroid	diabetes	Metabolic	2811	multiple linear regression	Y	<0.0001	Low	age,sex	2700 approx	multiple linear regression	N*	not stated	Low	age,sex								0		0	Y
hypo	Oh	Continuous	chol-total - male	lipids	Metabolic	2139	log reg	N	0.713	Crude	univariate	2139	log reg	N	0.744	Crude	univariate								0	9	0	Y
hypo	Oh	Continuous	chol-total - male	lipids	Metabolic	2139	log reg	N	0.793	Medium	age,sex,BMI	2139	log reg	N	0.932	Medium	age,sex,BMI								0		0	Y
hypo	Oh	Continuous	chol LDL - male	lipids	Metabolic	2139	log reg	N	0.448	Crude	univariate	2139	log reg	N	0.697	Crude	univariate								0		0	Y
hypo	Oh	Continuous	chol LDL - male	lipids	Metabolic	2139	log reg	N	0.252	Medium	age,sex,BMI	2139	log reg	N	0.521	Medium	age,sex,BMI								0		0	Y
hypo	Oh	Continuous	triglycerides - male	lipids	Metabolic	2139	log reg	Y	0.006	Crude	univariate	2139	log reg	Y	0.014	Crude	univariate								0		0	Y
hypo	Oh	Continuous	triglycerides - male	lipids	Metabolic	2139	log reg	N	0.057	Medium	age,sex,BMI	2139	log reg	N	0.193	Medium	age,sex,BMI								0		0	Y
hypo	Oh	Continuous	HDL - male	lipids	Metabolic	2139	log reg	N	0.094	Crude	univariate	2139	log reg	N	0.649	Crude	univariate								0		0	Y
hypo	Oh	Continuous	HDL - male	lipids	Metabolic	2139	log reg	N	0.227	Medium	age,sex,BMI	2139	log reg	N	0.156	Medium	age,sex,BMI								0		0	Y
hypo	Oh	Continuous	chol-total - female	lipids	Metabolic	2136	log reg	Y	<0.001	Crude	univariate	2136	log reg	Y	0.001	Crude	univariate								0		0	Y
hypo	Oh	Continuous	chol-total - female	lipids	Metabolic	2136	log reg	N	0.168	Medium	age,sex,BMI	2136	log reg	Y	0.001	Medium	age,sex,BMI								0		0	Y
hypo	Oh	Continuous	chol LDL - female	lipids	Metabolic	2136	log reg	Y	0.004	Crude	univariate	2136	log reg	Y	<0.001	Crude	univariate								0		0	Y
hypo	Oh	Continuous	chol LDL - female	lipids	Metabolic	2136	log reg	N	0.883	Medium	age,sex,BMI	2136	log reg	Y	<0.001	Medium	age,sex,BMI								0		0	Y
hypo	Oh	Continuous	triglycerides - female	lipids	Metabolic	2136	log reg	Y	<0.001	Crude	univariate	2136	log reg	Y	0.006	Crude	univariate								0		0	Y
hypo	Oh	Continuous	triglycerides - female	lipids	Metabolic	2136	log reg	Y	0.003	Medium	age,sex,BMI	2136	log reg	N	0.51	Medium	age,sex,BMI								0		0	Y
hypo	Oh	Continuous	HDL - female	lipids	Metabolic	2136	log reg	N	0.681	Crude	univariate	2136	log reg	N	0.658	Crude	univariate								0		0	Y
hypo	Oh	Continuous	HDL - female	lipids	Metabolic	2136	log reg	N	0.376	Medium	age,sex,BMI	2136	log reg	N	0.699	Medium	age,sex,BMI								0		0	Y
hypo	Roos	Continuous	chol -total	lipids	Metabolic	1581	linear reg	Y	0.017	Crude	crude	1581	linear reg	N	0.67	Crude	crude	1581	linear reg	Y	<0.001	Crude	crude	Free	0	9	0	Y
hypo	Roos	Continuous	chol -total	lipids	Metabolic	1581	linear reg	Y	0.014	Medium	age,sex	1581	linear reg	N	0.49	Medium	age,sex	1581	linear reg	Y	0.001	Medium	age,sex	Free	0		0	Y
hypo	Roos	Continuous	chol -total	lipids	Metabolic	1581	linear reg	Y	0.037	High	age,sex plus HOMA-IR	1581	linear reg	N	0.594	High	age,sex plus HOMA-IR	1581	linear reg	Y	0.001	High	age,sex plus HOMA-IR	Free	0		0	Y
hypo	Roos	Continuous	chol- LDL	lipids	Metabolic	1581	linear reg	Y	0.03	Crude	crude	1581	linear reg	N	0.224	Crude	crude	1581	linear reg	Y	<0.001	Crude	crude	Free	0		0	Y
hypo	Roos	Continuous	chol- LDL	lipids	Metabolic	1581	linear reg	Y	0.004	Medium	age,sex	1581	linear reg	N	0.501	Medium	age,sex	1581	linear reg	Y	<0.001	Medium	age,sex	Free	0		0	Y
hypo	Roos	Continuous	chol- LDL	lipids	Metabolic	1581	linear reg	Y	0.013	High	age,sex plus HOMA-IR	1581	linear reg	N	0.402	High	age,sex plus HOMA-IR	1581	linear reg	Y	<0.001	High	age,sex plus HOMA-IR	Free	0		0	Y
hypo	Roos	Continuous	chol-HDL	lipids	Metabolic	1581	linear reg	N	0.122	Crude	crude	1581	linear reg	Y	0.016	Crude	crude	1581	linear reg	N	0.593	Crude	crude	Free	0		0	Y
hypo	Roos	Continuous	chol-HDL	lipids	Metabolic	1581	linear reg	Y	<0.001	Medium	age,sex	1581	linear reg	N	0.411	Medium	age,sex	1581	linear reg	N	0.078	Medium	age,sex	Free	0		0	Y
hypo	Roos	Continuous	chol-HDL	lipids	Metabolic	1581	linear reg	Y	0.007	High	age,sex plus HOMA-IR	1581	linear reg	N	0.098	High	age,sex plus HOMA-IR	1581	linear reg	N	0.086	High	age,sex plus HOMA-IR	Free	0		0	Y
hypo	Roos	Continuous	triglycerides	lipids	Metabolic	1581	linear reg	Y	0.003	Crude	crude	1581	linear reg	Y	0.008	Crude	crude	1581	linear reg	Y	0.036	Crude	crude	Free	0		0	Y
hypo	Roos	Continuous	triglycerides	lipids	Metabolic	1581	linear reg	Y	<0.001	Medium	age,sex	1581	linear reg	Y	<0.001	Medium	age,sex	1581	linear reg	Y	0.009	Medium	age,sex	Free	0		0	Y
hypo	Roos	Continuous	triglycerides	lipids	Metabolic	1581	linear reg	Y	0.023	High	age,sex plus HOMA-IR	1581	linear reg	Y	0.002	High	age,sex plus HOMA-IR	1581	linear reg	Y	0.008	High	age,sex plus HOMA-IR	Free	0		0	Y
hypo	Roos	Continuous	Apo A1	lipids	Metabolic	1581	linear reg	N	0.14	Crude	crude	1581	linear reg	Y	0.001	Crude	crude	1581	linear reg	N	0.871	Crude	crude	Free	0		0	Y
hypo	Roos	Continuous	Apo A1	lipids	Metabolic	1581	linear reg	N	0.691	Medium	age,sex	1581	linear reg	Y	0.026	Medium	age,sex	1581	linear reg	N	0.059	Medium	age,sex	Free	0		0	Y
hypo	Roos	Continuous	Apo A1	lipids	Metabolic	1581	linear reg	N	0.587	High	age,sex plus HOMA-IR	1581	linear reg	Y	0.009	High	age,sex plus HOMA-IR	1581	linear reg	N	0.067	High	age,sex plus HOMA-IR	Free	0		0	Y
hypo	Roos	Continuous	Apo B	lipids	Metabolic	1581	linear reg	N	0.109	Crude	crude	1581	linear reg	N	0.714	Crude	crude	1581	linear reg	Y	<0.001	Crude	crude	Free	0		0	Y
hypo	Roos	Continuous	Apo B	lipids	Metabolic	1581	linear reg	Y	0.02	Medium	age,sex	1581	linear reg	N	0.758	Medium	age,sex	1581	linear reg	Y	<0.001	Medium	age,sex	Free	0		0	Y
hypo	Roos	Continuous	Apo B	lipids	Metabolic	1581	linear reg	N	0.104	High	age,sex plus HOMA-IR	1581	linear reg	N	0.943	High	age,sex plus HOMA-IR	1581	linear reg	Y	<0.001	High	age,sex plus HOMA-IR	Free	0		0	Y
hypo	Roos	Continuous	waist	obesity	Metabolic	1581	linear reg	N	0.093	Crude	crude	1581	linear reg	N	0.079	Crude	crude	1581	linear reg	N	0.866	Crude	crude	Free	0		0	Y
hypo	Roos	Continuous	waist	obesity	Metabolic	1581	linear reg	Y	<0.001	Medium	age,sex	1581	linear reg	N	0.993	Medium	age,sex	1581	linear reg	N	0.251	Medium	age,sex	Free	0		0	Y
hypo	Roos	Continuous	waist	obesity	Metabolic	1581	linear reg	Y	0.038	High	age,sex plus HOMA-IR	1581	linear reg	N	0.162	High	age,sex plus HOMA-IR	1581	linear reg	N	0.269	High	age,sex plus HOMA-IR	Free	0		0	Y
hypo	Roos	Continuous	BP syst	BP	Metabolic	1581	linear reg	N	0.105	Crude	crude	1581	linear reg	N	0.396	Crude	crude	1581	linear reg	N	0.158	Crude	crude	Free	0		0	Y
hypo	Roos	Continuous	BP syst	BP	Metabolic	1581	linear reg	N	0.462	Medium	age,sex	1581	linear reg	N	0.803	Medium	age,sex	1581	linear reg	Y	0.043	Medium	age,sex	Free	0		0	Y
hypo	Roos	Continuous	BP syst	BP	Metabolic	1581	linear reg	Y	0.019	High	age,sex plus HOMA-IR	1581	linear reg	N	0.69	High	age,sex plus HOMA-IR	1581	linear reg	Y	0.025	High	age,sex plus HOMA-IR	Free	0		0	Y
hypo	Roos	Continuous	BP diast	BP	Metabolic	1581	linear reg	Y	0.023	Crude	crude	1581	linear reg	N	0.61	Crude	crude	1581	linear reg	N	0.072	Crude	crude	Free	0		0	Y
hypo	Roos	Continuous	BP diast	BP	Metabolic	1581	linear reg	N	0.366	Medium	age,sex	1581	linear reg	N	0.351	Medium	age,sex	1581	linear reg	N	0.112	Medium	age,sex	Free	0		0	Y
hypo	Roos	Continuous	BP diast	BP	Metabolic	1581	linear reg	Y	0.035	High	age,sex plus HOMA-IR	1581	linear reg	N	0.634	High	age,sex plus HOMA-IR	1581	linear reg	N	0.086	High	age,sex plus HOMA-IR	Free	0		0	Y
hypo	Roos	Continuous	glucose	diabetes	Metabolic	1581	linear reg	N	0.205	Crude	crude	1581	linear reg	N	0.32	Crude	crude	1581	linear reg	N	0.233	Crude	crude	Free	0		0	Y
hypo	Roos	Continuous	glucose	diabetes	Metabolic	1581	linear reg	Y	0.046	Medium	age,sex	1581	linear reg	N	0.075	Medium	age,sex	1581	linear reg	N	0.326	Medium	age,sex	Free	0		0	Y
hypo	Roos	Continuous	glucose	diabetes	Metabolic	1581	linear reg	N	0.135	High	age,sex plus HOMA-IR	1581	linear reg	N	0.581	High	age,sex plus HOMA-IR	1581	linear reg	N	0.37	High	age,sex plus HOMA-IR	Free	0		0	Y
hypo	Chaker 2016 diabetes	Continuous	incident diabetes	diabetes	Metabolic	8446	Cox PH	Y	0.96(0.93-0.99)	Medium	age,sex, smoking,glu,cohort	8447	Cox PH	Y	1.09(1.06-1.12)	Medium	age,sex, smoking,glu,cohort								1	9	0	N
hypo	Chaker 2016 diabetes	Continuous	incident diabetes	diabetes	Metabolic	8446	Cox PH	Y	0.96(0.93-0.99)	High	age,sex, smoking,glu,cohort plus insulin ,BP,medication, HDL,BMI	8447	Cox PH	Y*	1.06(1.00-1.13)	High	age,sex, smoking,glu,cohort plus insulin ,BP,medication, HDL,BMI								1		0	N
hypo	Chaker 2016 diabetes	Continuous	prediabetes to diab	diabetes	Metabolic	1338	Cox PH	Y	0.92(0.89-0.97)	Medium	age,sex, smoking,glu,cohort	1338	Cox PH	Y	1.17(1.07-1.27)	Medium	age,sex, smoking,glu,cohort								1		0	N
hypo	Chaker 2016 diabetes	Continuous	prediabetes to diab	diabetes	Metabolic	1338	Cox PH	Y	0.93(0.89-0.98)	High	age,sex, smoking,glu,cohort plus insulin ,BP,medication, HDL,BMI	1338	Cox PH	Y	1.13(1.03-1.24)	High	age,sex, smoking,glu,cohort plus insulin ,BP,medication, HDL,BMI								1		0	N
hypo	Chaker 2016 diabetes	Continuous	incident diabetes strictly euthyroid	diabetes	Metabolic	7188	Cox PH	Y	0.96(0.92-0.99)	Medium	age,sex, smoking,glu,cohort	7188	Cox PH	Y	1.16(1.04-1.30)	Medium	age,sex, smoking,glu,cohort								1		0	N
hypo	Chaker 2016 diabetes	Continuous	incident diabetes strictly euthyroid	diabetes	Metabolic	7188	Cox PH	Y	0.94(0.92-0.99)	High	age,sex, smoking,glu,cohort plus insulin ,BP,medication, HDL,BMI	7188	Cox PH	Y	1.14(1.02-1.27)	High	age,sex, smoking,glu,cohort plus insulin ,BP,medication, HDL,BMI								1		0	N
hypo	Chaker 2016 diabetes	Continuous	prediabetes to diab strictly euthyroid	diabetes	Metabolic	1137	Cox PH	Y	0.90(0.85-0.95)	Medium	age,sex, smoking,glu,cohort	1137	Cox PH	Y	1.26(1.08-1.47)	Medium	age,sex, smoking,glu,cohort								1		0	N
hypo	Chaker 2016 diabetes	Continuous	prediabetes to diab strictly euthyroid	diabetes	Metabolic	1137	Cox PH	Y	0.91(0.86-0.97)	High	age,sex, smoking,glu,cohort plus insulin ,BP,medication, HDL,BMI	1137	Cox PH	Y	1.21(1.04-1.41)	High	age,sex, smoking,glu,cohort plus insulin ,BP,medication, HDL,BMI								1		0	N
hypo	Chaker 2016 diabetes	Tertiles	prediabetes to diabetes	diabetes	Metabolic	1338	Cox PH	Y	0.70(0.53-0.92)	High	age,sex, smoking,glu,cohort plus insulin ,BP,medication, HDL,BMI	1338	Cox PH	Y	1.37(1.05-1.78)	High	age,sex, smoking,glu,cohort plus insulin ,BP,medication, HDL,BMI								1		0	N
hyper	Vrijkotte 2017	continuous	pregnancy foetal growth boys	foetal growth	Pregnancy	1947	multiple regression	Y	<0.001	Medium	gestational age, preg duration	1947	multiple regression	Y	<0.05	Medium	gestational age, preg duration								1	9	0	N
hyper	Vrijkotte 2017	continuous	pregnancy foetal growth boys	foetal growth	Pregnancy	1947	mutiple reg	Y	<0.05	High	gest age, preg duration, maternal covariates	1947	multiple regression	N	NS	High	gest age, preg duration, maternal covariates								1		0	N
hyper	Vrijkotte 2017	continuous	pregnancy fotal growth - girls	foetal growth	Pregnancy	2041	multiple regression	Y	<0.05	Medium	gestational age, preg duration	2041	multiple regression	N	NS	Medium	gestational age, preg duration								1		0	N
hyper	Vrijkotte 2017	continuous	pregnancy fotal growth - girls	foetal growth	Pregnancy	2041	mutiple reg	Y	<0.05	High	gest age, preg duration, maternal covariates	2041	multiple regression	N	NS	High	gest age, preg duration, maternal covariates								1		0	N
hyper	Vrijkotte 2017	quintiles	pregnancy foetal growth boys	foetal growth	Pregnancy	1947	multiple regression	N	NS	Medium	gestational age, preg duration	1947	multiple reg	N	NS	Medium	gestational age, preg duration								1		0	N
hyper	Vrijkotte 2017	quintiles	pregnancy foetal growth boys	foetal growth	Pregnancy	1947	mutiple reg	N	NS	Medium	gestational age, preg duration	1947	multiple regression	N	NS	Medium	gestational age, preg duration								1		0	N
hyper	Vrijkotte 2017	quintiles	pregnancy foetal growth boys	foetal growth	Pregnancy	1947	multiple regression	Y	<0.05	Medium	gestational age, preg duration	1947	multiple regression	N	NS	Medium	gestational age, preg duration								1		0	N
hyper	Vrijkotte 2017	quintiles	pregnancy foetal growth boys	foetal growth	Pregnancy	1947	mutiple reg	Y	<0.001	Medium	gestational age, preg duration	1947	multiple reg	N	NS	Medium	gestational age, preg duration								1		0	N
hyper	Vrijkotte 2017	quintiles	pregnancy foetal growth boys	foetal growth	Pregnancy	1947	multiple regression	N	NS	High	gest age, preg duration, maternal covariates	1947	multiple regression	N	NS	High	gest age, preg duration, maternal covariates								1		0	N
hyper	Vrijkotte 2017	quintiles	pregnancy foetal growth boys	foetal growth	Pregnancy	1947	mutiple reg	N	NS	High	gest age, preg duration, maternal covariates	1947	mutiple reg	N	NS	High	gest age, preg duration, maternal covariates								1		0	N
hyper	Vrijkotte 2017	quintiles	pregnancy foetal growth boys	foetal growth	Pregnancy	1947	multiple regression	N	NS	High	gest age, preg duration, maternal covariates	1947	multiple regression	N	NS	High	gest age, preg duration, maternal covariates								1		0	N
hyper	Vrijkotte 2017	quintiles	pregnancy foetal growth boys	foetal growth	Pregnancy	1947	mutiple reg	Y	<0.001	High	gest age, preg duration, maternal covariates	1947	mutiple reg	N	NS	High	gest age, preg duration, maternal covariates								1		0	N
hyper	Vrijkotte 2017	quintiles	pregnancy foetal growth girls	foetal growth	Pregnancy	2041	multiple regression	N	NS	Medium	gestational age, preg duration	2041	multiple regression	N	NS	Medium	gestational age, preg duration								1		0	N
hyper	Vrijkotte 2017	quintiles	pregnancy foetal growth girls	foetal growth	Pregnancy	2041	mutiple reg	N	NS	Medium	gestational age, preg duration	2041	mutiple reg	N	NS	Medium	gestational age, preg duration								1		0	N
hyper	Vrijkotte 2017	quintiles	pregnancy foetal growth girls	foetal growth	Pregnancy	2041	multiple regression	N	NS	Medium	gestational age, preg duration	2041	multiple regression	N	NS	Medium	gestational age, preg duration								1		0	N
hyper	Vrijkotte 2017	quintiles	pregnancy foetal growth girls	foetal growth	Pregnancy	2041	mutiple reg	N	NS	Medium	gestational age, preg duration	2041	mutiple reg	N	NS	Medium	gestational age, preg duration								1		0	N
hyper	Vrijkotte 2017	quintiles	pregnancy foetal growth girls	foetal growth	Pregnancy	2041	multiple regression	N	NS	High	gest age, preg duration, maternal covariates	2041	multiple regression	N	NS	High	gest age, preg duration, maternal covariates								1		0	N
hyper	Vrijkotte 2017	quintiles	pregnancy foetal growth girls	foetal growth	Pregnancy	2041	mutiple reg	N	NS	High	gest age, preg duration, maternal covariates	2041	mutiple reg	N	NS	High	gest age, preg duration, maternal covariates								1		0	N
hyper	Vrijkotte 2017	quintiles	pregnancy foetal growth girls	foetal growth	Pregnancy	2041	multiple regression	N	NS	High	gest age, preg duration, maternal covariates	2041	multiple regression	N	NS	High	gest age, preg duration, maternal covariates								1		0	N
hyper	Vrijkotte 2017	quintiles	pregnancy foetal growth girls	foetal growth	Pregnancy	2041	mutiple reg	N	NS	High	gest age, preg duration, maternal covariates	2041	mutiple reg	N	NS	High	gest age, preg duration, maternal covariates								1		0	N
hyper	Vrijkotte 2017	continuous	small for gestational age - boys	foetal growth	Pregnancy	1947	multiple regression	N	NS	Medium	gestational age, preg duration	1947	multiple regression	N	NS	Medium	gestational age, preg duration								1		0	N
hyper	Vrijkotte 2017	continuous	small for gestational; age boys	foetal growth	Pregnancy	1947	mutiple reg	N	NS	High	gest age, preg duration, maternal covariates	1947	mutiple reg	N	NS	High	gest age, preg duration, maternal covariates								1		0	N
hyper	Vrijkotte 2017	continuous	small for gestational age girls	foetal growth	Pregnancy	2041	multiple regression	N	NS	Medium	gestational age, preg duration	2041	multiple regression	N	NS	Medium	gestational age, preg duration								1		0	N
hyper	Vrijkotte 2017	continuous	small for gestational age girls	foetal growth	Pregnancy	2041	mutiple reg	N	NS	High	gest age, preg duration, maternal covariates	2041	mutiple reg	N	NS	High	gest age, preg duration, maternal covariates								1		0	N
hyper	Vrijkotte 2017	quintiles	small for gestational; age boys	foetal growth	Pregnancy	1947	multiple regression	N	NS	Medium	gestational age, preg duration	1947	multiple reg	N	NS	Medium	gestational age, preg duration								1		0	N
hyper	Vrijkotte 2017	quintiles	small for gestational; age boys	foetal growth	Pregnancy	1947	mutiple reg	N	NS	Medium	gestational age, preg duration	1947	multiple regression	N	NS	Medium	gestational age, preg duration								1		0	N
hyper	Vrijkotte 2017	quintiles	small for gestational; age boys	foetal growth	Pregnancy	1947	multiple regression	N	NS	Medium	gestational age, preg duration	1947	multiple regression	N	NS	Medium	gestational age, preg duration								1		0	N
hyper	Vrijkotte 2017	quintiles	small for gestational; age boys	foetal growth	Pregnancy	1947	mutiple reg	N	NS	Medium	gestational age, preg duration	1947	multiple reg	N	NS	Medium	gestational age, preg duration								1		0	N
hyper	Vrijkotte 2017	quintiles	small for gestational; age boys	foetal growth	Pregnancy	1947	multiple regression	N	NS	High	gest age, preg duration, maternal covariates	1947	multiple regression	N	NS	High	gest age, preg duration, maternal covariates								1		0	N
hyper	Vrijkotte 2017	quintiles	small for gestational; age boys	foetal growth	Pregnancy	1947	mutiple reg	N	NS	High	gest age, preg duration, maternal covariates	1947	mutiple reg	N	NS	High	gest age, preg duration, maternal covariates								1		0	N
hyper	Vrijkotte 2017	quintiles	small for gestational; age boys	foetal growth	Pregnancy	1947	multiple regression	N	NS	High	gest age, preg duration, maternal covariates	1947	multiple regression	N	NS	High	gest age, preg duration, maternal covariates								1		0	N
hyper	Vrijkotte 2017	quintiles	small for gestational; age boys	foetal growth	Pregnancy	1947	mutiple reg	Y	NS	High	gest age, preg duration, maternal covariates	1947	mutiple reg	N	NS	High	gest age, preg duration, maternal covariates								1		0	N
hyper	Vrijkotte 2017	quintiles	small for gestational age girls	foetal growth	Pregnancy	2041	multiple regression	N	NS	Medium	gestational age, preg duration	2041	multiple regression	N	NS	Medium	gestational age, preg duration								1		0	N
hyper	Vrijkotte 2017	quintiles	small for gestational age girls	foetal growth	Pregnancy	2041	mutiple reg	N	NS	Medium	gestational age, preg duration	2041	mutiple reg	N	NS	Medium	gestational age, preg duration								1		0	N
hyper	Vrijkotte 2017	quintiles	small for gestational age girls	foetal growth	Pregnancy	2041	multiple regression	N	NS	Medium	gestational age, preg duration	2041	multiple regression	N	NS	Medium	gestational age, preg duration								1		0	N
hyper	Vrijkotte 2017	quintiles	small for gestational age girls	foetal growth	Pregnancy	2041	mutiple reg	N	NS	Medium	gestational age, preg duration	2041	mutiple reg	N	NS	Medium	gestational age, preg duration								1		0	N
hyper	Vrijkotte 2017	quintiles	small for gestational age girls	foetal growth	Pregnancy	2041	multiple regression	N	NS	Medium	gestational age, preg duration	2041	multiple regression	N	NS	Medium	gest age, preg duration, maternal covariates								1		0	N
hyper	Vrijkotte 2017	quintiles	small for gestational age girls	foetal growth	Pregnancy	2041	mutiple reg	N	NS	Medium	gestational age, preg duration	2041	mutiple reg	N	NS	Medium	gest age, preg duration, maternal covariates								1		0	N
hyper	Vrijkotte 2017	quintiles	small for gestational age girls	foetal growth	Pregnancy	2041	multiple regression	N	NS	Medium	gestational age, preg duration	2041	multiple regression	N	NS	Medium	gest age, preg duration, maternal covariates								1		0	N
hyper	Vrijkotte 2017	quintiles	small for gestational age girls	foetal growth	Pregnancy	2041	mutiple reg	N	NS	Medium	gestational age, preg duration	2041	mutiple reg	N	NS	Medium	gest age, preg duration, maternal covariates								1		0	N
hyper	Vrijkotte 2017	continuous	large for gestational age boys	foetal growth	Pregnancy	1947	multiple regression	Y	<0.001	Medium	gestational age, preg duration	1947	multiple regression	Y	<0.05	Medium	gestational age, preg duration								1		0	N
hyper	Vrijkotte 2017	continuous	large for gestational age boys	foetal growth	Pregnancy	1947	mutiple reg	Y	<0.001	High	gest age, preg duration, maternal covariates	1947	mutiple reg	N	NS	High	gest age, preg duration, maternal covariates								1		0	N
hyper	Vrijkotte 2017	continuous	large for gestational age girls	foetal growth	Pregnancy	2041	multiple regression	N	NS	Medium	gestational age, preg duration	2041	multiple regression	N	NS	Medium	gestational age, preg duration								1		0	N
hyper	Vrijkotte 2017	continuous	large for gestational age girls	foetal growth	Pregnancy	2041	mutiple reg	N	NS	High	gest age, preg duration, maternal covariates	2041	mutiple reg	N	NS	High	gest age, preg duration, maternal covariates								1		0	N
hyper	Vrijkotte 2017	quintiles	large for gestational age boys	foetal growth	Pregnancy	1947	multiple regression	N	NS	Medium	gestational age, preg duration	1947	multiple reg	N	NS	Medium	gestational age, preg duration								1		0	N
hyper	Vrijkotte 2017	quintiles	large for gestational age boys	foetal growth	Pregnancy	1947	mutiple reg	N	NS	Medium	gestational age, preg duration	1947	multiple regression	N	NS	Medium	gestational age, preg duration								1		0	N
hyper	Vrijkotte 2017	quintiles	large for gestational age boys	foetal growth	Pregnancy	1947	multiple regression	Y	<0.05	Medium	gestational age, preg duration	1947	multiple regression	N	NS	Medium	gestational age, preg duration								1		0	N
hyper	Vrijkotte 2017	quintiles	large for gestational age boys	foetal growth	Pregnancy	1947	mutiple reg	Y	<0.001	Medium	gestational age, preg duration	1947	multiple reg	N	NS	Medium	gestational age, preg duration								1		0	N
hyper	Vrijkotte 2017	quintiles	large for gestational age boys	foetal growth	Pregnancy	1947	multiple regression	N	NS	High	gest age, preg duration, maternal covariates	1947	multiple regression	N	NS	High	gest age, preg duration, maternal covariates								1		0	N
hyper	Vrijkotte 2017	quintiles	large for gestational age boys	foetal growth	Pregnancy	1947	mutiple reg	N	NS	High	gest age, preg duration, maternal covariates	1947	mutiple reg	N	NS	High	gest age, preg duration, maternal covariates								1		0	N
hyper	Vrijkotte 2017	quintiles	large for gestational age boys	foetal growth	Pregnancy	1947	multiple regression	Y	<0.05	High	gest age, preg duration, maternal covariates	1947	multiple regression	N	NS	High	gest age, preg duration, maternal covariates								1		0	N
hyper	Vrijkotte 2017	quintiles	large for gestational age boys	foetal growth	Pregnancy	1947	mutiple reg	Y	<0.001	High	gest age, preg duration, maternal covariates	1947	mutiple reg	N	NS	High	gest age, preg duration, maternal covariates								1		0	N
hyper	Vrijkotte 2017	quintiles	large for gestational age girls	foetal growth	Pregnancy	2041	multiple regression	N	NS	Medium	gestational age, preg duration	2041	multiple regression	N	NS	Medium	gestational age, preg duration								1		0	N
hyper	Vrijkotte 2017	quintiles	large for gestational age girls	foetal growth	Pregnancy	2041	mutiple reg	N	NS	Medium	gestational age, preg duration	2041	mutiple reg	N	NS	Medium	gestational age, preg duration								1		0	N
hyper	Vrijkotte 2017	quintiles	large for gestational age girls	foetal growth	Pregnancy	2041	multiple regression	N	NS	Medium	gestational age, preg duration	2041	multiple regression	N	NS	Medium	gestational age, preg duration								1		0	N
hyper	Vrijkotte 2017	quintiles	large for gestational age girls	foetal growth	Pregnancy	2041	mutiple reg	N	NS	Medium	gestational age, preg duration	2041	mutiple reg	Y	<0.05	Medium	gestational age, preg duration								1		0	N
hyper	Vrijkotte 2017	quintiles	large for gestational age girls	foetal growth	Pregnancy	2041	multiple regression	N	NS	Medium	gestational age, preg duration	2041	multiple regression	N	NS	Medium	gest age, preg duration, maternal covariates								1		0	N
hyper	Vrijkotte 2017	quintiles	large for gestational age girls	foetal growth	Pregnancy	2041	mutiple reg	N	NS	Medium	gestational age, preg duration	2041	mutiple reg	N	NS	Medium	gest age, preg duration, maternal covariates								1		0	N
hyper	Vrijkotte 2017	quintiles	large for gestational age girls	foetal growth	Pregnancy	2041	multiple regression	N	NS	Medium	gestational age, preg duration	2041	multiple regression	N	NS	Medium	gest age, preg duration, maternal covariates								1		0	N
hyper	Vrijkotte 2017	quintiles	large for gestational age girls	foetal growth	Pregnancy	2041	mutiple reg	N	NS	Medium	gestational age, preg duration	2041	mutiple reg	N	NS	Medium	gest age, preg duration, maternal covariates								1		0	N
hypo	Jain 2017	continuous	total chol - whole population	lipids	Metabolic	3862	multivariate	Y	<0.01	Medium	age,gender smoking, poverty	3862	multivariate	Y	<0.01	Medium	age,gender smoking, poverty								0	9	0	Y
hypo	Jain 2017	continuous	triglycerides -whole population	lipids	Metabolic	3862	multivariate	Y	<0.01	Medium	age,gender smoking, poverty	3862	multivariate	Y	<0.01	Medium	age,gender smoking, poverty								0		0	Y
hypo	Jain 2017	continuous	triglyceride- euthyroid subset	lipids	Metabolic	3518	multivariate	Y	<0.01	Medium	age,gender smoking, poverty	3518	multivariate	Y	<0.01	Medium	age,gender smoking, poverty								0		0	Y
hypo	Jain 2017	continuous	total cholesterol -eythyroid	lipids	Metabolic	3518	multivariate	Y	<0.01	Medium	age,gender smoking, poverty	3518	multivariate	N	NS	Medium	age,gender smoking, poverty								0		0	Y
hypo	Jain 2017	continuous	HDL chol -euthyroid	lipids	Metabolic	3518	multivariate	Y	0.04	Medium	age,gender smoking, poverty	3518	multivariate	N	NS	Medium	age,gender smoking, poverty								0		0	Y
hypo	Jain 2017	continuous	triglycerids subclin hypo subset	lipids	Metabolic	204	multivariate	N	NS	Medium	age,gender smoking, poverty	204	multivariate	Y	<0.01	Medium	age,gender smoking, poverty								0		0	Y
hypo	Jain 2017	continuous	total chol subclin hypo subset	lipids	Metabolic	204	multivariate	N	NS	Medium	age,gender smoking, poverty	204	multivariate	N	NS	Medium	age,gender smoking, poverty								0		0	Y
hypo	Jain 2017	continuous	HDL chol - subclin hypo subset	lipids	Metabolic	204	multivariate	N	NS	Medium	age,gender smoking, poverty	204	multivariate	N	NS	Medium	age,gender smoking, poverty								0		0	Y
hyper	Waring 2013	continous	change in total hip density	density	Bone	1602	multivariate	N	0.11(-0.34-0.13%)	Medium	age, alcohol, smoking , steroid use	1602	multivariate	N	0.15(-0.06-0.37)	Medium	age, alcohol, smoking , steroid use								1	9	0	N
hyper	Waring 2013	continous	change in femoral neck density	density	Bone	1602	multivariate	N	0.18(-0.5-0.13%)	Medium	age, alcohol, smoking , steroid use	1602	multivariate	N	0.19(-0.09-0.47)	Medium	age, alcohol, smoking , steroid use								1		0	N
hyper	Waring 2013	continous	risk of hip fracture	fracture	Bone	1602	multivariate	N	1.01(0.89-1.15)	Medium	age, alcohol, smoking , steroid use	1602	multivariate	Y	1.31(1.01-1.71)	Medium	age, alcohol, smoking , steroid use								1		0	N
hyper	Waring 2013	continous	risk of spine fracture	fracture	Bone	1602	multivariate	N	1.14(0.94-1.39)	Medium	age, alcohol, smoking , steroid use	1602	multivariate	N	0.92(0.74-1.14)	Medium	age, alcohol, smoking , steroid use								1		0	N
hypo	Korevaar 2013	continuous	pregnancy - prem delivery <37 weeks	premature	Pregnancy	5622	multivariate	Y	<0.01	Medium	age, BMI, sex, parity, smoking	5971	SPSS	Y	0.02	Medium	age, BMI, sex, parity, smoking								1	9	0	N
hypo	Korevaar 2013	continuous	pregnancy - prem delivery < 34 weeks	premature	Pregnancy	5622	multivariate	Y	<0.01	Medium	age, BMI, sex, parity, smoking	5971	SPSS	Y	0.04	Medium	age, BMI, sex, parity, smoking								1		0	N
hypo	Korevaar 2013	continuous	spontaneous prem < 37 weeks	premature	Pregnancy	5622	multivariate	Y	<0.01	Medium	age, BMI, sex, parity, smoking	5971	SPSS	N	0.52	Medium	age, BMI, sex, parity, smoking								1		0	N
hypo	Korevaar 2013	continuous	spontaneous prem < 34 weeks	premature	Pregnancy	5622	multivariate	Y	0.01	Medium	age, BMI, sex, parity, smoking	5971	SPSS	N	0.77	Medium	age, BMI, sex, parity, smoking								1		0	N
hypo	Korevaar 2013	continuous	pregnancy - prem delivery <37 weeks - TPOAb+ women excluded	premature	Pregnancy	5310	multivariate	Y	<0.01	Medium	age, BMI, sex, parity, smoking	5971	SPSS	N	0.39	Medium	age, BMI, sex, parity, smoking								1		0	N
hypo	Korevaar 2013	continuous	pregnancy - prem delivery < 34 weeks - TPOAb+ women excluded	premature	Pregnancy	5310	multivariate	Y	<0.01	Medium	age, BMI, sex, parity, smoking	5971	SPSS	N	0.27	Medium	age, BMI, sex, parity, smoking								1		0	N
hypo	Korevaar 2013	continuous	spontaneous prem < 37 weeks - TPOAb+ women excluded	premature	Pregnancy	5310	multivariate	Y	<0.01	Medium	age, BMI, sex, parity, smoking	5971	SPSS	N	0.95	Medium	age, BMI, sex, parity, smoking								1		0	N
hypo	Korevaar 2013	continuous	spontaneous prem < 34 weeks - TPOAb+ women excluded	premature	Pregnancy	5310	multivariate	Y	0.01	Medium	age, BMI, sex, parity, smoking	5971	SPSS	N	0.8	Medium	age, BMI, sex, parity, smoking								1		0	N
hyper	Medici 2014	quintiles	pregnancy hypertensive disorders Q1 vs Q3	BP	Pregnancy	865/848	log regression	Y	0.03	Medium	age, BMI, sex, parity, smoking	892/894	log regression	N	0.14	Medium	age, BMI, sex, parity, smoking								1	9	0	N
hyper	Medici 2014	quintiles	Pregnancy hypertensive disorders Q2 vs Q3	BP	Pregnancy	865/848	log regression	N	0.27	Medium	age, BMI, sex, parity, smoking	900/894	log regression	N	0.51	Medium	age, BMI, sex, parity, smoking								1		0	N
hyper	Medici 2014	quintiles	PIH Q1 vs Q3	BP	Pregnancy	865/848	log regression	N	0.39	Medium	age, BMI, sex, parity, smoking	892/894	log regression	N	0.51	Medium	age, BMI, sex, parity, smoking								1		0	N
hyper	Medici 2014	quintiles	PIH Q2 vs Q3	BP	Pregnancy	865/848	log regression	N	0.89	Medium	age, BMI, sex, parity, smoking	900/894	log regression	N	0.7	Medium	age, BMI, sex, parity, smoking								1		0	N
hyper	Medici 2014	quintiles	Pre-eclampsia Q1 vs Q3	BP	Pregnancy	865/848	log regression	Y	0.04	Medium	age, BMI, sex, parity, smoking	892/894	log regression	N	0.12	Medium	age, BMI, sex, parity, smoking								1		0	N
hyper	Medici 2014	quintiles	Pre-eclampsia Q2 vs Q3	BP	Pregnancy	865/848	log regression	N	0.1	Medium	age, BMI, sex, parity, smoking	900/894	log regression	N	0.18	Medium	age, BMI, sex, parity, smoking								1		0	N
hypo	Cleary-Goldman 2008	continuous	miscarriage (trimester 1 assays)	miscarriage	Pregnancy	10990	multivariable log regression	N	0	Crude	unadjusted	10990	multivariable log regression	N	0.68 (0.09-4.89)	Crude	unadjusted								1	9	0	N
hypo	Cleary-Goldman 2008	continuous	gestational hypertension (trimester 1 assays)	BP	Pregnancy	10990	multivariable log regression	N	0.79(0.42-1.51)	Crude	unadjusted	10990	multivariable log regression	N	0.68 (0.34-1.33)	Crude	unadjusted								1		0	N
hypo	Cleary-Goldman 2008	continuous	preeclampsia (trimester 1 assays)	BP	Pregnancy	10990	multivariable log regression	N	1.39(0.44-4.42)	Crude	unadjusted	10990	multivariable log regression	N	0.88(0.22-3.60)	Crude	unadjusted								1		0	N
hypo	Cleary-Goldman 2008	continuous	gestational diabetes (trimester 1 assays)	diabetes	Pregnancy	10990	multivariable log regression	Y	2.13(1.23-3.70)	Crude	unadjusted	10990	multivariable log regression	N	0.84 (0.37-1.91)	Crude	unadjusted								1		0	N
hypo	Cleary-Goldman 2008	continuous	placenta previa (trimester 1 assays)	placenta	Pregnancy	10990	multivariable log regression	N	1.02(0.14-7.43)	Crude	unadjusted	10990	multivariable log regression	N	0.98 (0.13-7.11)	Crude	unadjusted								1		0	N
hypo	Cleary-Goldman 2008	continuous	placental abruption (trimester 1 assays)	placenta	Pregnancy	10990	multivariable log regression	N	2.11(0.77-5.80)	Crude	unadjusted	10990	multivariable log regression	N	1.00 (0.25-4.09)	Crude	unadjusted								1		0	N
hypo	Cleary-Goldman 2008	continuous	preterm labor (trimester 1 assays)	premature	Pregnancy	10990	multivariable log regression	Y	1.43(0.89-2.31)	Crude	unadjusted	10990	multivariable log regression	N	0.98(0.57-1.70)	Crude	unadjusted								1		0	N
hypo	Cleary-Goldman 2008	continuous	preterm PROM (trimester 1 assays)	premature	Pregnancy	10990	multivariable log regression	N	0.98(0.31-3.10)	Crude	unadjusted	10990	multivariable log regression	N	1.58(0.64-3.89)	Crude	unadjusted								1		0	N
hypo	Cleary-Goldman 2008	continuous	delivery less than 37 weeks (trimester 1 assays)	premature	Pregnancy	10990	multivariable log regression	N	1.33(0.84-2.09)	Crude	unadjusted	10990	multivariable log regression	N	0.76(0.43-1.34)	Crude	unadjusted								1		0	N
hypo	Cleary-Goldman 2008	continuous	birthweight less than 2500 (trimester 1 assays)	foetal growth	Pregnancy	10990	multivariable log regression	N	0.63(0.28-1.43)	Crude	unadjusted	10990	multivariable log regression	N	0.61 (0.27-1.37)	Crude	unadjusted								1		0	N
hypo	Cleary-Goldman 2008	continuous	birthweight more than 4000 (trimester 1 assays)	foetal growth	Pregnancy	10990	multivariable log regression	Y	2.08(1.46-2.96)	Crude	unadjusted	10990	multivariable log regression	Y	0.46(0.24-0.86)	Crude	unadjusted								1		0	N
hypo	Cleary-Goldman 2008	continuous	perinatal mortality (trimester 1 assays)	mortality	Pregnancy	10990	multivariable log regression	N	1.45(0.02-10.67)	Crude	unadjusted	10990	multivariable log regression	N	0	Crude	unadjusted								1		0	N
hypo	Cleary-Goldman 2008	continuous	miscarriage (trimester 2 assays)	miscarriage	Pregnancy	10990	multivariable log regression	N	0	Crude	unadjusted	10990	multivariable log regression	N	1.34(0.33-5.49)	Crude	unadjusted								1		0	N
hypo	Cleary-Goldman 2008	continuous	gestational hypertension (trimester 2 assays)	BP	Pregnancy	10990	multivariable log regression	Y	1.85(1.19-2.87)	Crude	unadjusted	10990	multivariable log regression	N	0.86(0.47-1.59)	Crude	unadjusted								1		0	N
hypo	Cleary-Goldman 2008	continuous	preeclampsia (trimester 2 assays)	BP	Pregnancy	10990	multivariable log regression	N	1.71(0.62-4.69)	Crude	unadjusted	10990	multivariable log regression	N	0.87(0.21-1.53)	Crude	unadjusted								1		0	N
hypo	Cleary-Goldman 2008	continuous	gestational diabetes (trimester 2 assays)	diabetes	Pregnancy	10990	multivariable log regression	Y	2.62(1.60-4.29)	Crude	unadjusted	10990	multivariable log regression	N	0.56(0.21-1.53)	Crude	unadjusted								1		0	N
hypo	Cleary-Goldman 2008	continuous	placenta previa (trimester 2 assays)	placenta	Pregnancy	10990	multivariable log regression	N	0	Crude	unadjusted	10990	multivariable log regression	N	2.03 (0.49-8.44)	Crude	unadjusted								1		0	N
hypo	Cleary-Goldman 2008	continuous	placental abruption (trimester 2 assays)	placenta	Pregnancy	10990	multivariable log regression	N	0.45(0.60-3.26)	Crude	unadjusted	10990	multivariable log regression	N	0.93(0.23-3.80)	Crude	unadjusted								1		0	N
hypo	Cleary-Goldman 2008	continuous	preterm labor (trimester 2 assays)	premature	Pregnancy	10990	multivariable log regression	N	1.14(0.69-1.88)	Crude	unadjusted	10990	multivariable log regression	N	0.60 (0.31-1.17)	Crude	unadjusted								1		0	N
hypo	Cleary-Goldman 2008	continuous	preterm PROM (trimester 2 assays)	premature	Pregnancy	10990	multivariable log regression	N	1.19(0.44-3.25)	Crude	unadjusted	10990	multivariable log regression	N	1.22 (0.45-3.33)	Crude	unadjusted								1		0	N
hypo	Cleary-Goldman 2008	continuous	delivery less than 37 weeks (trimester 2 assays)	premature	Pregnancy	10990	multivariable log regression	N	1.28(0.82-2.00)	Crude	unadjusted	10990	multivariable log regression	N	0.69 (0.38-1.24)	Crude	unadjusted								1		0	N
hypo	Cleary-Goldman 2008	continuous	birthweight less than 2500 (trimester 2 assays)	foetal growth	Pregnancy	10990	multivariable log regression	N	1.08(0.59-2.00)	Crude	unadjusted	10990	multivariable log regression	N	0.61 (0.26-1.34)	Crude	unadjusted								1		0	N
hypo	Cleary-Goldman 2008	continuous	birthweight more than 4000 (trimester 2 assays)	foetal growth	Pregnancy	10990	multivariable log regression	Y	1.63(1.12-2.36)	Crude	unadjusted	10990	multivariable log regression	N	0.85(0.52-1.38)	Crude	unadjusted								1		0	N
hypo	Cleary-Goldman 2008	continuous	perinatal mortality (trimester 2 assays)	mortality	Pregnancy	10990	multivariable log regression	N	0	Crude	unadjusted	10990	multivariable log regression	N	0	Crude	unadjusted								1		0	N
hypo	Cleary-Goldman 2008	continuous	miscarriage (trimester 1 assays)	miscarriage	Pregnancy	10990	multivariable log regression	N	0	Medium	age , prior pregnancy, BMI, study site	10990	multivariable log regression	N	0.69(0.10-5.00)	Medium									1		0	N
hypo	Cleary-Goldman 2008	continuous	gestational hypertension (trimester 1 assays)	BP	Pregnancy	10990	multivariable log regression	N	0.74(0.38-1.41)	Medium	age , prior pregnancy, BMI, study site	10990	multivariable log regression	N	0.72(0.37-1.42)	Medium	age , prior pregnancy, BMI, study site								1		0	N
hypo	Cleary-Goldman 2008	continuous	preeclampsia (trimester 1 assays)	BP	Pregnancy	10990	multivariable log regression	N	1.21(0.37-3.94)	Medium	age , prior pregnancy, BMI, study site	10990	multivariable log regression	N	0.99(0.24-4.07)	Medium	age , prior pregnancy, BMI, study site								1		0	N
hypo	Cleary-Goldman 2008	continuous	gestational diabetes (trimester 1 assays)	diabetes	Pregnancy	10990	multivariable log regression	N	1.45(0.82-2.56)	Medium	age , prior pregnancy, BMI, study site	10990	multivariable log regression	N	0.86(0.37-1.96)	Medium	age , prior pregnancy, BMI, study site								1		0	N
hypo	Cleary-Goldman 2008	continuous	placenta previa (trimester 1 assays)	placenta	Pregnancy	10990	multivariable log regression	N	0.98(0.13-7.26)	Medium	age , prior pregnancy, BMI, study site	10990	multivariable log regression	N	0.98(0.13-7.12)	Medium	age , prior pregnancy, BMI, study site								1		0	N
hypo	Cleary-Goldman 2008	continuous	placental abruption (trimester 1 assays)	placenta	Pregnancy	10990	multivariable log regression	N	1.91(0.69-5.33)	Medium	age , prior pregnancy, BMI, study site	10990	multivariable log regression	N	0.98(0.24-4.02)	Medium	age , prior pregnancy, BMI, study site								1		0	N
hypo	Cleary-Goldman 2008	continuous	preterm labor (trimester 1 assays)	premature	Pregnancy	10990	multivariable log regression	Y	1.62(1.00-2.62)	Medium	age , prior pregnancy, BMI, study site	10990	multivariable log regression	N	0.99(0.57-1.72)	Medium	age , prior pregnancy, BMI, study site								1		0	N
hypo	Cleary-Goldman 2008	continuous	preterm PROM (trimester 1 assays)	premature	Pregnancy	10990	multivariable log regression	N	1.00(0.31-3.18)	Medium	age , prior pregnancy, BMI, study site	10990	multivariable log regression	N	1.63(0.66-4.03)	Medium	age , prior pregnancy, BMI, study site								1		0	N
hypo	Cleary-Goldman 2008	continuous	delivery less than 37 weeks (trimester 1 assays)	premature	Pregnancy	10990	multivariable log regression	N	1.15(0.72-1.84)	Medium	age , prior pregnancy, BMI, study site	10990	multivariable log regression	N	0.78(0.44-1.37)	Medium	age , prior pregnancy, BMI, study site								1		0	N
hypo	Cleary-Goldman 2008	continuous	birthweight less than 2500 (trimester 1 assays)	foetal growth	Pregnancy	10990	multivariable log regression	N	0.58(0.26-1.32)	Medium	age , prior pregnancy, BMI, study site	10990	multivariable log regression	N	0.62(0.28-1.41)	Medium	age , prior pregnancy, BMI, study site								1		0	N
hypo	Cleary-Goldman 2008	continuous	birthweight more than 4000 (trimester 1 assays)	foetal growth	Pregnancy	10990	multivariable log regression	Y	1.97(1.37-2.83)	Medium	age , prior pregnancy, BMI, study site	10990	multivariable log regression	Y	0.47(0.25-0.89)	Medium	age , prior pregnancy, BMI, study site								1		0	N
hypo	Cleary-Goldman 2008	continuous	perinatal mortality (trimester 1 assays)	mortality	Pregnancy	10990	multivariable log regression	N	1.02(0.14-7.61)	Medium	age , prior pregnancy, BMI, study site	10990	multivariable log regression	N	0	Medium	age , prior pregnancy, BMI, study site								1		0	N
hypo	Cleary-Goldman 2008	continuous	miscarriage (trimester 2 assays)	miscarriage	Pregnancy	10990	multivariable log regression	N	0	Medium	age , prior pregnancy, BMI, study site	10990	multivariable log regression	N	1.29(0.31-5.36)	Medium	age , prior pregnancy, BMI, study site								1		0	N
hypo	Cleary-Goldman 2008	continuous	gestational hypertension (trimester 2 assays)	BP	Pregnancy	10990	multivariable log regression	N	1.55(0.99-2.43)	Medium	age , prior pregnancy, BMI, study site	10990	multivariable log regression	N	0.99(0.53-1.84)	Medium	age , prior pregnancy, BMI, study site								1		0	N
hypo	Cleary-Goldman 2008	continuous	preeclampsia (trimester 2 assays)	BP	Pregnancy	10990	multivariable log regression	N	1.29(0.46-3.59)	Medium	age , prior pregnancy, BMI, study site	10990	multivariable log regression	N	1.08(0.26-4.43)	Medium	age , prior pregnancy, BMI, study site								1		0	N
hypo	Cleary-Goldman 2008	continuous	gestational diabetes (trimester 2 assays)	diabetes	Pregnancy	10990	multivariable log regression	Y	1.70(1.02-2.84)	Medium	age , prior pregnancy, BMI, study site	10990	multivariable log regression	N	0.63(0.23-1.73)	Medium	age , prior pregnancy, BMI, study site								1		0	N
hypo	Cleary-Goldman 2008	continuous	placenta previa (trimester 2 assays)	placenta	Pregnancy	10990	multivariable log regression	N	0	Medium	age , prior pregnancy, BMI, study site	10990	multivariable log regression	N	1.96(0.47-8.18)	Medium	age , prior pregnancy, BMI, study site								1		0	N
hypo	Cleary-Goldman 2008	continuous	placental abruption (trimester 2 assays)	placenta	Pregnancy	10990	multivariable log regression	N	0.42(0.06-3.08)	Medium	age , prior pregnancy, BMI, study site	10990	multivariable log regression	N	0.93(0.23-3.81)	Medium	age , prior pregnancy, BMI, study site								1		0	N
hypo	Cleary-Goldman 2008	continuous	preterm labor (trimester 2 assays)	premature	Pregnancy	10990	multivariable log regression	N	1.17(0.71-1.94)	Medium	age , prior pregnancy, BMI, study site	10990	multivariable log regression	N	0.61(0.31-1.20)	Medium	age , prior pregnancy, BMI, study site								1		0	N
hypo	Cleary-Goldman 2008	continuous	preterm PROM (trimester 2 assays)	premature	Pregnancy	10990	multivariable log regression	N	1.05(0.38-2.87)	Medium	age , prior pregnancy, BMI, study site	10990	multivariable log regression	N	1.33(0.49-3.64)	Medium	age , prior pregnancy, BMI, study site								1		0	N
hypo	Cleary-Goldman 2008	continuous	delivery less than 37 weeks (trimester 2 assays)	premature	Pregnancy	10990	multivariable log regression	N	1.20(0.77-1.88)	Medium	age , prior pregnancy, BMI, study site	10990	multivariable log regression	N	0.71(0.40-1.28)	Medium	age , prior pregnancy, BMI, study site								1		0	N
hypo	Cleary-Goldman 2008	continuous	birthweight less than 2500 (trimester 2 assays)	foetal growth	Pregnancy	10990	multivariable log regression	N	1.09(0.59-2.02)	Medium	age , prior pregnancy, BMI, study site	10990	multivariable log regression	N	0.61(0.27-1.40)	Medium	age , prior pregnancy, BMI, study site								1		0	N
hypo	Cleary-Goldman 2008	continuous	birthweight more than 4000 (trimester 2 assays)	foetal growth	Pregnancy	10990	multivariable log regression	N	1.31(0.90-1.92)	Medium	age , prior pregnancy, BMI, study site	10990	multivariable log regression	N	0.93(0.57-1.51)	Medium	age , prior pregnancy, BMI, study site								1		0	N
hypo	Cleary-Goldman 2008	continuous	perinatal mortality (trimester 2 assays)	mortality	Pregnancy	10990	multivariable log regression	N	0	Medium	age , prior pregnancy, BMI, study site	10990	multivariable log regression	N	0	Medium	age , prior pregnancy, BMI, study site								1		0	N
hypo	Breathnach 2013	continuous	pregnancy - abruption	placentga	Pregnancy	904	log regression	Y	0.002	Low	smoking , BMI	904	log regression	Y	0.02	Low	smoking , BMI								1		0	N
hypo	Breathnach 2013	continuous	pregnancy - hypertension	BP	Pregnancy	904	log regression	N	0.47	Low	smoking , BMI	904	log regression	N	0.32	Low	smoking , BMI								1		0	N
hypo	Breathnach 2013	continuous	pregnancy - PPROM	premature	Pregnancy	904	log regression	N	0.46	Low	smoking , BMI	904	log regression	N	0.61	Low	smoking , BMI								1		0	N
hypo	Breathnach 2013	continuous	pregnancy - Gestational diabetes	diabetes	Pregnancy	904	log regression	Y	0.01	Low	smoking , BMI	904	log regression	N	0.65	Low	smoking , BMI								1		0	N
hypo	Breathnach 2013	continuous	pregnancy - premature labour	premature	Pregnancy	904	log regression	N	0.33	Low	smoking , BMI	904	log regression	N	0.85	Low	smoking , BMI								1		0	N
hypo	Breathnach 2013	continuous	pregnancy - growth retardation	foetal grwoth	Pregnancy	904	log regression	N	0.57	Low	smoking , BMI	904	log regression	N	0.7	Low	smoking , BMI								1		0	N
hypo	Breathnach 2013	continuous	pregnancy - >4000 G	foetal grwoth	Pregnancy	904	log regression	Y	0.02	Low	smoking , BMI	904	log regression	N	0.28	Low	smoking , BMI								1		0	N
Hyper	Roef 2013	quartiles	heart rate men	other	Cardiac	2078	linear regression	N	NS	Crude	sex	2078	linear regression	N	0.3	Crude	sex	2078	linear regression	Y	<0.001	Crude	sex	Free	0	9	0	Y
Hyper	Roef 2013	quartiles	heart rate men	other	Cardiac	2078	linear regression	N	NS	Low	sex, age weight height smoking	2078	linear regression	N	NS	Low	sex, age weight height smoking	2078	linear regression	Y	<0.001	Low	sex, age weight height smoking	Free	0		0	Y
Hyper	Roef 2013	quartiles	heart rate women	other	Cardiac	2078	linear regression	N	NS	Crude	sex	2078	linear regression	N	0.9	Crude	sex	2078	linear regression	Y	<0.001	Crude	sex	Free	0		0	Y
Hyper	Roef 2013	quartiles	heart rate women	other	Cardiac	2078	linear regression	N	NS	Low	sex, age weight height smoking	2078	linear regression	N	NS	Low	sex, age weight height smoking	2078	linear regression	Y	<0.001	Low	sex, age weight height smoking	Free	0		0	Y
Hyper	Roef 2013	quartiles	peak systolic motion	other	Cardiac	2078	linear regression	N	NS	Crude	sex	2078	linear regression	N	NS	Crude	sex	2078	linear regression	Y	0.01	Crude	sex	Free	0		0	Y
Hyper	Roef 2013	quartiles	peak systolic motion	other	Cardiac	2078	linear regression	N	NS	Low	sex, age weight height smoking	2078	linear regression	N	NS	Low	sex, age weight height smoking	2078	linear regression	N	NS	Low	sex, age weight height smoking	Free	0		0	Y
Hyper	Roef 2013	quartiles	end systolic diam	other	Cardiac	2078	linear regression	N	NS	Crude	sex	2078	linear regression	N	NS	Crude	sex	2078	linear regression	Y	0.04	Crude	sex	Free	0		0	Y
Hyper	Roef 2013	quartiles	end systolic diam	other	Cardiac	2078	linear regression	N	NS	Low	sex, age weight height smoking	2078	linear regression	N	NS	Low	sex, age weight height smoking	2078	linear regression	N	NS	Low	sex, age weight height smoking	Free	0		0	Y
Hyper	Roef 2013	quartiles	Diastolic Cardiac function - E	other	Cardiac	2078	linear regression	N	0.4	Crude	sex	2078	linear regression	N	0.5	Crude	sex	2078	linear regression	N	0.4	Crude	sex	Free	0		0	Y
Hyper	Roef 2013	quartiles	Diastolic cardiac function - A	other	Cardiac	2078	linear regression	N	0.8	Crude	sex	2078	linear regression	N	0.8	Crude	sex	2078	linear regression	Y	0.01	Crude	sex	Free	0		0	Y
Hyper	Roef 2013	quartiles	Diastolic cardiac function - e	other	Cardiac	2078	linear regression	N	0.06	Crude	sex	2078	linear regression	Y	0.01	Crude	sex	2078	linear regression	N	0.5	Crude	sex	Free	0		0	Y
Hyper	Roef 2013	quartiles	Diastolic cardiac function - a	other	Cardiac	2078	linear regression	N	0.2	Crude	sex	2078	linear regression	N	0.7	Crude	sex	2078	linear regression	N	0.05	Crude	sex	Free	0		0	Y
Hyper	Roef 2013	quartiles	Diastolic Cardiac function - E	other	Cardiac	2078	linear regression	N	0.06	Low	sex, age weight smoking	2078	linear regression	N	0.4	Low	sex, age weight smoking	2078	linear regression	N	0.2	Low	sex, age weight smoking	Free	0		0	Y
Hyper	Roef 2013	quartiles	Diastolic cardiac function - A	other	Cardiac	2078	linear regression	Y	0.01	Low	sex, age weight smoking	2078	linear regression	N	0.8	Low	sex, age weight smoking	2078	linear regression	Y	<0.0001	Low	sex, age weight smoking	Free	0		0	Y
Hyper	Roef 2013	quartiles	Diastolic cardiac function - e	other	Cardiac	2078	linear regression	N	0.6	Low	sex, age weight smoking	2078	linear regression	Y	0.006	Low	sex, age weight smoking	2078	linear regression	N	0.06	Low	sex, age weight smoking	Free	0		0	Y
Hyper	Roef 2013	quartiles	Diastolic cardiac function - a	other	Cardiac	2078	linear regression	Y	0.002	Low	sex, age weight smoking	2078	linear regression	N	0.9	Low	sex, age weight smoking	2078	linear regression	Y	<0.0001	Low	sex, age weight smoking	Free	0		0	Y
Hyper	Roef 2013	quartiles	Diastolic Cardiac function - E	other	Cardiac	2078	linear regression	N	0.1	Medium	sex, age weight smoking BP heart rate	2078	linear regression	N	0.3	Medium	sex, age weight smoking BP heart rate	2078	linear regression	N	0.5	Medium	sex, age weight smoking BP heart rate	Free	0		0	Y
Hyper	Roef 2013	quartiles	Diastolic cardiac function - A	other	Cardiac	2078	linear regression	Y	0.03	Medium	sex, age weight smoking BP heart rate	2078	linear regression	N	0.2	Medium	sex, age weight smoking BP heart rate	2078	linear regression	N	0.6	Medium	sex, age weight smoking BP heart rate	Free	0		0	Y
Hyper	Roef 2013	quartiles	Diastolic cardiac function - e	other	Cardiac	2078	linear regression	N	0.8	Medium	sex, age weight smoking BP heart rate	2078	linear regression	Y	0.003	Medium	sex, age weight smoking BP heart rate	2078	linear regression	N	0.4	Medium	sex, age weight smoking BP heart rate	Free	0		0	Y
Hyper	Roef 2013	quartiles	Diastolic cardiac function - a	other	Cardiac	2078	linear regression	Y	0.004	Medium	sex, age weight smoking BP heart rate	2078	linear regression	N	0.4	Medium	sex, age weight smoking BP heart rate	2078	linear regression	N	0.4	Medium	sex, age weight smoking BP heart rate	Free	0		0	Y
Hyper	Roef 2013	quartiles	Diastolic Cardiac function - E	other	Cardiac	2078	linear regression	N	0.09	High	sex, age weight smoking BP heart rate LVEDD, wall thickness	2078	linear regression	N	0.2	High	sex, age weight smoking BP heart rate LVEDD, wall thickness	2078	linear regression	N	0.5	High	sex, age weight smoking BP heart rate LVEDD, wall thickness	Free	0		0	Y
Hyper	Roef 2013	quartiles	Diastolic cardiac function - A	other	Cardiac	2078	linear regression	Y	0.03	High	sex, age weight smoking BP heart rate LVEDD, wall thickness	2078	linear regression	N	0.2	High	sex, age weight smoking BP heart rate LVEDD, wall thickness	2078	linear regression	N	0.7	High	sex, age weight smoking BP heart rate LVEDD, wall thickness	Free	0		0	Y
Hyper	Roef 2013	quartiles	Diastolic cardiac function - e	other	Cardiac	2078	linear regression	N	0.6	High	sex, age weight smoking BP heart rate LVEDD, wall thickness	2078	linear regression	Y	0.009	High	sex, age weight smoking BP heart rate LVEDD, wall thickness	2078	linear regression	N	0.4	High	sex, age weight smoking BP heart rate LVEDD, wall thickness	Free	0		0	Y
Hyper	Roef 2013	quartiles	Diastolic cardiac function - a	other	Cardiac	2078	linear regression	Y	0.005	High	sex, age weight smoking BP heart rate LVEDD, wall thickness	2078	linear regression	N	0.4	High	sex, age weight smoking BP heart rate LVEDD, wall thickness	2078	linear regression	N	0.4	High	sex, age weight smoking BP heart rate LVEDD, wall thickness	Free	0		0	Y
Hyper	Roef 2013	quartiles	left ventricular - LVEDD	other	Cardiac	2078	linear regression	Y	0.015	Crude	sex	2078	linear regression	N	0.5	Crude	sex	2078	linear regression	Y	0.046	Crude	sex	Free	0		0	Y
Hyper	Roef 2013	quartiles	left ventricular - wall thickness	other	Cardiac	2078	linear regression	N	0.4	Crude	sex	2078	linear regression	N	0.5	Crude	sex	2078	linear regression	Y	0.006	Crude	sex	Free	0		0	Y
Hyper	Roef 2013	quartiles	left ventricular - LVEDD	other	Cardiac	2078	linear regression	N	0.2	Low	sex, age weight smoking	2078	linear regression	N	0.4	Low	sex, age weight smoking	2078	linear regression	Y	0.009	Low	sex, age weight smoking	Free	0		0	Y
Hyper	Roef 2013	quartiles	left ventricular - wall thickness	other	Cardiac	2078	linear regression	N	0.6	Low	sex, age weight smoking	2078	linear regression	N	0.6	Low	sex, age weight smoking	2078	linear regression	Y	0.007	Low	sex, age weight smoking	Free	0		0	Y
Hyper	Roef 2013	quartiles	left ventricular - LVEDD	other	Cardiac	2078	linear regression	N	0.2	Medium	sex, age weight smoking BP	2078	linear regression	N	0.3	Medium	sex, age weight smoking BP	2078	linear regression	Y	0.005	Medium	sex, age weight smoking BP	Free	0		0	Y
Hyper	Roef 2013	quartiles	left ventricular - wall thickness	other	Cardiac	2078	linear regression	N	0.6	Medium	sex, age weight smoking BP	2078	linear regression	N	0.9	Medium	sex, age weight smoking BP	2078	linear regression	N	0.06	Medium	sex, age weight smoking BP	Free	0		0	Y
Hypo	Knight 2016	continuous	Pregnancy - BMI	obesity	Pregnancy	741/82	independent sample t test	Y	<0.001	Low	smoking, Antibody status	741/133	independent sample t test	N	0.7	Low	smoking, Antibody status								0	9	0	Y
Hypo	Knight 2016	continuous	Pregnancy - Skinfold	obesity	Pregnancy	741/82	independent sample t test	Y	0.002	Low	smoking, Antibody status	741/133	independent sample t test	N	0.9	Low	smoking, Antibody status								0		0	Y
Hypo	Knight 2016	continuous	Pregnancy - HbA1c	diabetes	Pregnancy	741/82	independent sample t test	Y	0.05	Low	smoking, Antibody status	741/133	independent sample t test	N	0.7	Low	smoking, Antibody status								0		0	Y
Hypo	Knight 2016	continuous	Pregnancy - glucose	diabetes	Pregnancy	741/82	independent sample t test	Y	0.01	Low	smoking, Antibody status	741/133	independent sample t test	N	0.8	Low	smoking, Antibody status								0		0	Y
Hypo	Knight 2016	continuous	Pregnancy - TG	lipids	Pregnancy	741/82	independent sample t test	Y	<0.001	Low	smoking, Antibody status	741/133	independent sample t test	N	0.7	Low	smoking, Antibody status								0		0	Y
Hypo	Knight 2016	continuous	Pregnancy - HOMA-IR	diabetes	Pregnancy	741/82	independent sample t test	Y	0.001	Low	smoking, Antibody status	741/133	independent sample t test	N	0.4	Low	smoking, Antibody status								0		0	Y
Hypo	Knight 2016	continuous	Pregnancy - Total/HDL chol	lipids	Pregnancy	741/82	independent sample t test	N	0.1	Low	smoking, Antibody status	741/133	independent sample t test	N	0.4	Low	smoking, Antibody status								0		0	Y
Hypo	Knight 2016	continuous	Pregnancy - BMI	obesity	Pregnancy	956	Pearson correlation	Y	<0.001	Low	smoking, Antibody status	956	Pearson correlation	N	0.8	Low	smoking, Antibody status								0		0	Y
Hypo	Knight 2016	continuous	Pregnancy - Skinfold	obesity	Pregnancy	956	Pearson correlation	Y	<0.001	Low	smoking, Antibody status	956	Pearson correlation	N	0.7	Low	smoking, Antibody status								0		0	Y
Hypo	Knight 2016	continuous	Pregnancy - HbA1c	diabetes	Pregnancy	956	Pearson correlation	Y	<0.001	Low	smoking, Antibody status	956	Pearson correlation	N	0.8	Low	smoking, Antibody status								0		0	Y
Hypo	Knight 2016	continuous	Pregnancy - glucose	diabetes	Pregnancy	956	Pearson correlation	Y	<0.001	Low	smoking, Antibody status	956	Pearson correlation	N	0.8	Low	smoking, Antibody status								0		0	Y
Hypo	Knight 2016	continuous	Pregnancy - TG	lipids	Pregnancy	956	Pearson correlation	Y	<0.001	Low	smoking, Antibody status	956	Pearson correlation	N	0.9	Low	smoking, Antibody status								0		0	Y
Hypo	Knight 2016	continuous	Pregnancy - HOMA-IR	diabetes	Pregnancy	956	Pearson correlation	Y	<0.001	Low	smoking, Antibody status	956	Pearson correlation	N	0.5	Low	smoking, Antibody status								0		0	Y
Hypo	Knight 2016	continuous	Pregnancy - Total/HDL chol	lipids	Pregnancy	956	Pearson correlation	N	0.3	Low	smoking, Antibody status	956	Pearson correlation	N	0.2	Low	smoking, Antibody status								0		0	Y
hyper	Siru 2017	quartiles	hip fracture -men Q2/Q1	fracture	Bone	3115	Cox proportional	N	0.79(0.49-1.30)	Crude	unadjusted	3115	Cox proportional	N	0.92(0.57-1.48)	Crude	unadjusted								1		0	N
hyper	Siru 2017	quartiles	hip fracture -men Q3/Q1	fracture	Bone	3115	Cox proportional	N	1.17(0.75-1.82)	Crude	unadjusted	3115	Cox proportional	N	1.02(0.64-1.62)	Crude	unadjusted								1		0	N
hyper	Siru 2017	quartiles	hip fracture -men Q4/Q1	fracture	Bone	3115	Cox proportional	N	1.07(0.68-1.69)	Crude	unadjusted	3115	Cox proportional	N	1.40(0.89-2.22)	Crude	unadjusted								1		0	N
hyper	Siru 2017	continuous	hip fracture -men	fracture	Bone	3115	Cox proportional	N	0.98(0.29-3.33)	Crude	unadjusted	3115	Cox proportional	N	1.23(0.85-1.78)	Crude	unadjusted								1		0	N
hyper	Siru 2017	quartiles	hip fracture -men Q2/Q1	fracture	Bone	3115	Cox proportional	N	0.79(0.47-1.31)	High	age,smoking, BMI,diabetes,CVD,cancer,frailty,creat.,vitD	3115	Cox proportional	N	0.86(0.51-1.44)	High	age,smoking, BMI,diabetes,CVD,cancer,frailty,creat.,vitD								1		0	N
hyper	Siru 2017	quartiles	hip fracture -men Q3/Q1	fracture	Bone	3115	Cox proportional	N	1.14(0.71-1.82)	High	age,smoking, BMI,diabetes,CVD,cancer,frailty,creat.,vitD	3115	Cox proportional	N	1.12(0.69-1.83)	High	age,smoking, BMI,diabetes,CVD,cancer,frailty,creat.,vitD								1		0	N
hyper	Siru 2017	quartiles	hip fracture -men Q4/Q1	fracture	Bone	3115	Cox proportional	N	0.83(0.50-1.37)	High	age,smoking, BMI,diabetes,CVD,cancer,frailty,creat.,vitD	3115	Cox proportional	N	1.37(0.84-2.24)	High	age,smoking, BMI,diabetes,CVD,cancer,frailty,creat.,vitD								1		0	N
hyper	Siru 2017	continuous	hip fracture -men	fracture	Bone	3115	Cox proportional	N	0.49(0.13-1.80)	High	age,smoking, BMI,diabetes,CVD,cancer,frailty,creat.,vitD	3115	Cox proportional	N	1.27(0.86-1.87)	High	age,smoking, BMI,diabetes,CVD,cancer,frailty,creat.,vitD								1		0	N
hypo	Ashoor	dichotomous	pregnancy - foetal death	mortality	Pregnancy	4318/202	mann- whitney/Fisher	Y	<0.0001	Crude	multiple of median (median /IQR	4520	mann- whitney/Fisher	Y	<0.05	Crude	multiple of median (median /IQR	4520		N	not stated	Crude	multiple of median (median /IQR	Free	1	8	0	N
hypo	Ashoor	dichotomous	pregnancy - foetal death	mortality	Pregnancy	4318/202	mann- whitney/Fisher	Y	<0.0001	Crude	mIU/L (median ,IQR	4520	mann- whitney/Fisher	N	not stated	Crude	mIU/L (median ,IQR	4520		N	not stated	Crude	mIU/L (median ,IQR	Free	1		0	N
hypo	Ashoor	dichotomous	pregnancy - foetal death	mortality	Pregnancy	4318/202	mann- whitney/Fisher	Y	<0.05	Crude	Multiple of median >97.5 centile	4520	mann- whitney/Fisher	Y	<0.05	Crude	Multiple of median >97.5 centile	4520		N	not stated	Crude	Multiple of median >97.5 centile	Free	1		0	N
hypo	Ashoor	continuous	pregnancy - foetal death	mortality	Pregnancy	4318/202	multiple log regression	Y	OR 0.011 (0.001-0.104)p<0.001	Low	ethnicity,ovulation drugs, BMI	4520	log regression	N	0.208	Low	ethnicity,ovulation drugs, BMI								1		0	N
indeterminate	Temizkan 2016	continuous	comparison of grade 1 and grade 3 obesity	obesity	Metabolic	488/333	student t/mann -whitney u	Y	0.009	Crude	unadjusted	488/333	student t/mann -whitney u	N	0.58	Crude	unadjusted								0	9	3	Y
indeterminate	Temizkan 2016	continuous	comparison of grade 1 and grade 3 obesity	obesity	Metabolic	488/333	Ancova	N	0.16	Medium	age,gender,smoking, Ab, WBC,CRP	488/333	Ancova	N	0.81	Medium	age,gender,smoking, Ab, WBC,CRP								0		3	Y
indeterminate	Temizkan 2016	continuous	BMI	obesity	Metabolic	1275	pearson/spearman	Y	0.02	Crude	nil specified	1275	pearson/spearman	N	0.06	Crude	nil specified	1275	pearson/spearman	Y	0.04	Crude	nil specified	Free	0		3	Y
indeterminate	Temizkan 2016	continuous	PBF%	diabetes	Metabolic	1275	pearson/spearman	Y	<0.001	Crude	nil specified	1275	pearson/spearman	N	0.93	Crude	nil specified	1275	pearson/spearman	Y	0.03	Crude	nil specified	Free	0		3	Y
indeterminate	Temizkan 2016	continuous	FG	diabetes	Metabolic	1275	pearson/spearman	Y	<0.001	Crude	nil specified	1275	pearson/spearman	N	0.26	Crude	nil specified	1275	pearson/spearman	Y	0.02	Crude	nil specified	Free	0		3	Y
indeterminate	Temizkan 2016	continuous	HOMA-IR	diabetes	Metabolic	1275	pearson/spearman	Y	<0.001	Crude	nil specified	1275	pearson/spearman	N	0.06	Crude	nil specified	1275	pearson/spearman	Y	0.001	Crude	nil specified	Free	0		3	Y
indeterminate	Temizkan 2016	continuous	TC	lipids	Metabolic	1275	pearson/spearman	Y	<0.001	Crude	nil specified	1275	pearson/spearman	N	0.15	Crude	nil specified	1275	pearson/spearman	Y	0.01	Crude	nil specified	Free	0		3	Y
indeterminate	Temizkan 2016	continuous	HDL-C	lipids	Metabolic	1275	pearson/spearman	N	0.27	Crude	nil specified	1275	pearson/spearman	N	0.7	Crude	nil specified	1275	pearson/spearman	Y	<.001	Crude	nil specified	Free	0		3	Y
indeterminate	Temizkan 2016	continuous	LDL-C	lipids	Metabolic	1275	pearson/spearman	Y	<0.001	Crude	nil specified	1275	pearson/spearman	N	0.12	Crude	nil specified	1275	pearson/spearman	Y	0.01	Crude	nil specified	Free	0		3	Y
indeterminate	Temizkan 2016	continuous	TG	lipids	Metabolic	1275	pearson/spearman	Y	0.006	Crude	nil specified	1275	pearson/spearman	N	0.86	Crude	nil specified	1275	pearson/spearman	N	0.14	Crude	nil specified	Free	0		3	Y
hypo	Proces 2001	continuous	BMI	obesity	Metabolic	125	Pearson	Y	0.004	Crude	nil specified	125	Pearson	Y	0.006	Crude	nil specified								0	7	0	Y
indeterminate	Lambrinoukidis 2016	dichotomous	parameter as per presence of fracture	fracture	Bone	335	Fisher exact	N	0.82	Crude	nil specified	335	Fisher exact	N	0.085	Crude	nil specified	335	Fisher exact	Y	0.016	Crude	nil specified	Free	0	9	0	Y
indeterminate	Lambrinoukidis 2016	dichotomous	parameter as per presence of fracture below vs above mean	fracture	Bone	335	Fisher exact	N	not stated	Crude	nil specified	335	Fisher exact	Y	0.018	Crude	nil specified	335	Fisher exact	Y	0.009	Crude	nil specified	Free	0		0	Y
indeterminate	Lambrinoukidis 2016	continuous	vertebral fracture	fracture	Bone	335	log regression	N	0.388	Medium	age, years since menopause HOMA-IR	335	Fisher exact	Y	0.037	Medium	age, years since menopause HOMA-IR	335	Fisher exact	N	0.306	Medium	age, years since menopause HOMA-IR	Free	0		0	Y
hyper	Yeap 2012	quartiles	dementia- euthyroid + subclin	dementia	Dementia	3401	cox+log reg	Y	1.77(1.01-3.11)	Crude		3401	cox+log reg	N	0.75(0.48-1.20)	Crude									1	8	0	N
hyper	Yeap 2012	quartiles	dementia- euthyroid + subclin	dementia	Dementia	3401	cox+log reg	Y	2.36(1.38-4.03)	Crude		3401	cox+log reg	N	1.07(0.70-1.63)	Crude									1		0	N
hyper	Yeap 2012	quartiles	dementia- euthyroid + subclin	dementia	Dementia	3401	cox+log reg	Y	1.97(1.13-3.43)	Crude		3401	cox+log reg	N	0.67(0.42-1.08)	Crude									1		0	N
hyper	Yeap 2012	quartiles	dementia- euthyroid + subclin	dementia	Dementia	3401	cox+log reg	N	1.78 (0.96-3.28)	Low	age BMI smoking education	3401	cox+log reg	N	0.62(0.36-1.05)	Low	age BMI smoking education								1		0	N
hyper	Yeap 2012	quartiles	dementia- euthyroid + subclin	dementia	Dementia	3401	cox+log reg	Y	2.03(1.13-3.67)	Low	age BMI smoking education	3401	cox+log reg	N	1.14(0.72-1.81)	Low	age BMI smoking education								1		0	N
hyper	Yeap 2012	quartiles	dementia- euthyroid + subclin	dementia	Dementia	3401	cox+log reg	Y	1.88(1.04-3.43)	Low	age BMI smoking education	3401	cox+log reg	N	0.67(0.41-1.12)	Low	age BMI smoking education								1		0	N
hyper	Yeap 2012	quartiles	dementia- euthyroid + subclin	dementia	Dementia	3401	cox+log reg	Y	1.80(0.97-3.32)	Medium	age BMI smoking education social support sennsorineural	3401	cox+log reg	N	0.60(0.35-1.02)	Medium	age BMI smoking education social support sennsorineural								1		0	N
hyper	Yeap 2012	quartiles	dementia- euthyroid + subclin	dementia	Dementia	3401	cox+log reg	Y	2.05(1.14-3.71)	Medium	age BMI smoking education social support sennsorineural	3401	cox+log reg	N	1.11(0.70-1.77)	Medium	age BMI smoking education social support sennsorineural								1		0	N
hyper	Yeap 2012	quartiles	dementia- euthyroid + subclin	dementia	Dementia	3401	cox+log reg	Y	1.90(1.04-3.46)	Medium	age BMI smoking education social support sennsorineural	3401	cox+log reg	N	0.65(0.39-1.09)	Medium	age BMI smoking education social support sennsorineural								1		0	N
hyper	Yeap 2012	quartiles	dementia- euthyroid + subclin	dementia	Dementia	3401	cox+log reg	Y	1.65(0.89-3.07)	High	age BMI smoking education social support sennsorineural diab, BP, CVS	3401	cox+log reg	N	0.60(0.35-1.03)	High	age BMI smoking education social support sennsorineural diab, BP, CVS								1		0	N
hyper	Yeap 2012	quartiles	dementia- euthyroid + subclin	dementia	Dementia	3401	cox+log reg	Y	1.93(1.06-3.50)	High	age BMI smoking education social support sennsorineural diab, BP, CVS	3401	cox+log reg	N	1.13(0.70-1.81)	High	age BMI smoking education social support sennsorineural diab, BP, CVS								1		0	N
hyper	Yeap 2012	quartiles	dementia- euthyroid + subclin	dementia	Dementia	3401	cox+log reg	Y	1.70(0.93-3.13)	High	age BMI smoking education social support sennsorineural diab, BP, CVS	3401	cox+log reg	N	0.67(0.40-1.13)	High	age BMI smoking education social support sennsorineural diab, BP, CVS								1		0	N
hyper	Yeap 2012	continuous	dementia- euthyroid + subclin	dementia	Dementia	3401	cox+log reg	Y	1.11(1.03-1.19)	Crude		3401	cox+log reg	N	0.93(0.82-1.05)	Crude									1		0	N
hyper	Yeap 2012	continuous	dementia- euthyroid + subclin	dementia	Dementia	3401	cox+log reg	Y	1.11(1.02-1.20)	Low	age BMI smoking education	3401	cox+log reg	N	0.93(0.82-1.06)	Low	age BMI smoking education								1		0	N
hyper	Yeap 2012	continuous	dementia- euthyroid + subclin	dementia	Dementia	3401	cox+log reg	Y	1.11(1.03-1.21)	Medium	age BMI smoking education social support sennsorineural	3401	cox+log reg	N	0.93(0.81-1.06)	Medium	age BMI smoking education social support sennsorineural								1		0	N
hyper	Yeap 2012	continuous	dementia- euthyroid + subclin	dementia	Dementia	3401	cox+log reg	Y	1.11 (1.02-1.21)	High	age BMI smoking education social support sennsorineural diab, BP, CVS	3401	cox+log reg	N	0.94(0.82-1.07)	High	age BMI smoking education social support sennsorineural diab, BP, CVS								1		0	N
hyper	Yeap 2012	quartiles	dementia - strictly euthyroid	dementia	Dementia	3018	cox+log reg	Y	1.96(1.03-3.70)	Crude		3401	cox+log reg	N	0.74(0.46-1.17)	Crude									1		0	N
hyper	Yeap 2012	quartiles	dementia - strictly euthyroid	dementia	Dementia	3018	cox+log reg	Y	2.72(1.49-4.97)	Crude		3401	cox+log reg	N	1.04(0.68-1.59)	Crude									1		0	N
hyper	Yeap 2012	quartiles	dementia - strictly euthyroid	dementia	Dementia	3018	cox+log reg	Y	2.21(1.19-4.11)	Crude		3401	cox+log reg	N	0.58 (0.32-1.04)	Crude									1		0	N
hyper	Yeap 2012	quartiles	dementia - strictly euthyroid	dementia	Dementia	3018	cox+log reg	Y	2.03(1.01-4.06)	Low	age BMI smoking education	3401	cox+log reg	N	0.59(0.35-1.01)	Low	age BMI smoking education								1		0	N
hyper	Yeap 2012	quartiles	dementia - strictly euthyroid	dementia	Dementia	3018	cox+log reg	Y	2.27(1.17-4.38)	Low	age BMI smoking education	3401	cox+log reg	N	1.09(0.69-1.73)	Low	age BMI smoking education								1		0	N
hyper	Yeap 2012	quartiles	dementia - strictly euthyroid	dementia	Dementia	3018	cox+log reg	Y	2.05(1.05-4.01)	Low	age BMI smoking education	3401	cox+log reg	N	0.61 (0.33-1.13)	Low	age BMI smoking education								1		0	N
hyper	Yeap 2012	quartiles	dementia - strictly euthyroid	dementia	Dementia	3018	cox+log reg	Y	2.07(1.03-4.14)	Medium	age BMI smoking education social support sennsorineural	3401	cox+log reg	N	0.58(0.34-0.98)	Medium	age BMI smoking education social support sennsorineural								1		0	N
hyper	Yeap 2012	quartiles	dementia - strictly euthyroid	dementia	Dementia	3018	cox+log reg	Y	2.29(1.18-4.43)	Medium	age BMI smoking education social support sennsorineural	3401	cox+log reg	N	1.07(0.67-1.69)	Medium	age BMI smoking education social support sennsorineural								1		0	N
hyper	Yeap 2012	quartiles	dementia - strictly euthyroid	dementia	Dementia	3018	cox+log reg	Y	2.07(1.06-4.03)	Medium	age BMI smoking education social support sennsorineural	3401	cox+log reg	N	0.60(0.33-1.11)	Medium	age BMI smoking education social support sennsorineural								1		0	N
hyper	Yeap 2012	quartiles	dementia - strictly euthyroid	dementia	Dementia	3018	cox+log reg	N	1.94(0.96-3.92)	High	age BMI smoking education social support sennsorineural diab, BP, CVS	3401	cox+log reg	N	0.59(0.34-1.10)	High	age BMI smoking education social support sennsorineural diab, BP, CVS								1		0	N
hyper	Yeap 2012	quartiles	dementia - strictly euthyroid	dementia	Dementia	3018	cox+log reg	Y	2.24(1.15-4.35)	High	age BMI smoking education social support sennsorineural diab, BP, CVS	3401	cox+log reg	N	1.09(0.68-1.75)	High	age BMI smoking education social support sennsorineural diab, BP, CVS								1		0	N
hyper	Yeap 2012	quartiles	dementia - strictly euthyroid	dementia	Dementia	3018	cox+log reg	N	1.88(0.95-3.69)	High	age BMI smoking education social support sennsorineural diab, BP, CVS	3401	cox+log reg	N	0.60(0.32-1.13)	High	age BMI smoking education social support sennsorineural diab, BP, CVS								1		0	N
hyper	Yeap 2012	continuous	dementia - strictly euthyroid	dementia	Dementia	3018	cox+log reg	Y	1.11(1.03-1.20)	Crude		3401	cox+log reg	N	0.82(0.65-1.02)	Crude									1		0	N
hyper	Yeap 2012	continuous	dementia - strictly euthyroid	dementia	Dementia	3018	cox+log reg	Y	1.11(1.02-1.21)	Low	age BMI smoking education	3401	cox+log reg	N	0.84(0.66-1.06)	Low	age BMI smoking education								1		0	N
hyper	Yeap 2012	continuous	dementia - strictly euthyroid	dementia	Dementia	3018	cox+log reg	Y	1.11(1.02-1.21)	Medium	age BMI smoking education social support sennsorineural	3401	cox+log reg	N	0.83(0.65-1.06)	Medium	age BMI smoking education social support sennsorineural								1		0	N
hyper	Yeap 2012	continuous	dementia - strictly euthyroid	dementia	Dementia	3018	cox+log reg	Y	1.11(1.01-1.21)	High	age BMI smoking education social support sennsorineural diab, BP, CVS	3401	cox+log reg	N	0.84(0.66-1.08)	High	age BMI smoking education social support sennsorineural diab, BP, CVS								1		0	N
hyper	Kannan 2018	continuous	atrial fib	AF	Cardiac	1365	Anova	Y	0.002	Crude		1365	Anova	N	0.28	Crude		1365	Anova	Y	0.03	Crude		Total	0	9	4	Y
hyper	Kannan 2018	continuous	atrrial fib - exclude thyroxine amiodarone	AF	Cardiac	1070	Anova	Y	<0.001	Crude		1070	Anova	N	0.06	Crude		1070	Anova	Y	0.04	Crude		Total	0		4	Y
hyper	Kannan 2018	continuous	atrial fib - euthyroid exclude thyroxine amiodarone	AF	Cardiac	973	Anova	Y	0.006	Crude		973	Anova	N	0.32	Crude		973	Anova	N	0.1	Crude		Total	0		4	Y
indeterminate	Kannan 2018	continuous	heart failure	other	Cardiac	1365	Anova	Y	<0.001	Crude		1365	Anova	Y	<0.001	Crude		1365	Anova	Y	<0.001	Crude		Total	0		4	Y
indeterminate	Kannan 2018	continuous	heart failure - exclude thyroxine amiodarone	other	Cardiac	1070	Anova	Y	0.001	Crude		1070	Anova	Y	<0.001	Crude		1070	Anova	Y	<0.001	Crude		Total	0		4	Y
indeterminate	Kannan 2018	continuous	heart failure - euthyroid exclude thyroxine amiodarone	other	Cardiac	973	Anova	Y	0.001	Crude		973	Anova	Y	<0.001	Crude		973	Anova	Y	<0.001	Crude		Total	0		4	Y
hyper	Chaker 2016 dementia	continuous	dementia - whole population	dementia	Dementia	9440	Cox	Y	1.04(1.01-1.07)	Low	age sex cohort	9441	Cox	Y	0.90(0.83-0.98)	Low	age sex cohort								1	8	0	N
hyper	Chaker 2016 dementia	continuous	dementia - normal range exclude medication	dementia	Dementia	7996	Cox	Y	1.04(1.00-1.08)	Low	age sex cohort	7996	Cox	Y	0.73(0.62-0.87)	Low	age sex cohort								1		0	N
hyper	Chaker 2016 dementia	dichotomous	dementia - normal range exclude medication	dementia	Dementia	7996	Cox	Y	1.85(1.01-3.43)	Low	age sex cohort	7996	Cox	Y	0.49(0.33-0.72)	Low	age sex cohort								1		0	N
hyper	Chaker 2016 dementia	quartiles	dementia - normal range exclude medication	dementia	Dementia	7996	Cox	Y	0.044	Low	age sex cohort	7996	Cox	Y	<0.001	Low	age sex cohort								1		0	N
hyper	Chaker 2016 dementia	continuous	dementia - whole population	dementia	Dementia	9440	Cox	Y	1.04(1.01-1.07)	Medium	age sex cohort, BP,chol smoking BMI diab	9440	Cox	Y	0.90(0.84-0.88)	Medium	age sex cohort, BP,chol smoking BMI diab								1		0	N
hyper	Chaker 2016 dementia	continuous	dementia - normal range exclude medication	dementia	Dementia	7996	Cox	Y	1.04(1.00-1.09)	Medium	age sex cohort, BP,chol smoking BMI diab	7996	Cox	Y	0.74(0.62-0.87)	Medium	age sex cohort, BP,chol smoking BMI diab								1		0	N
hyper	Chaker 2016 dementia	dichotomous	dementia - normal range exclude medication	dementia	Dementia	7996	Cox	Y	1.78 (0.97-3.26)	Medium	age sex cohort, BP,chol smoking BMI diab	7996	Cox	Y	0.49(0.33-0.73)	Medium	age sex cohort, BP,chol smoking BMI diab								1		0	N
hyper	Chaker 2016 dementia	quartiles	dementia - normal range exclude medication	dementia	Dementia	7996	Cox	N	0.062	Medium	age sex cohort, BP,chol smoking BMI diab	7996	Cox	Y	<0.001	Medium	age sex cohort, BP,chol smoking BMI diab								1		0	N
hyper	Chaker 2016 dementia	continuous	dementia - whole population	dementia	Dementia	9440	Cox	Y	1.04(1.01-1.07)	High	age sex cohort, BP,chol smoking BMI diab, education, AF,CAD	9440	Cox	Y	0.90(0.83-0.97)	High	age sex cohort, BP,chol smoking BMI diab, education, AF,CAD								1		0	N
hyper	Chaker 2016 dementia	continuous	dementia - normal range exclude medication	dementia	Dementia	7996	Cox	Y	1.04(1.00-1.09)	High	age sex cohort, BP,chol smoking BMI diab, education, AF,CAD	7996	Cox	Y	0.73(0.62-0.87)	High	age sex cohort, BP,chol smoking BMI diab, education, AF,CAD								1		0	N
hyper	Chaker 2016 dementia	dichotomous	dementia - normal range exclude medication	dementia	Dementia	7996	Cox	N	1.80(0.99-3.34)	High	age sex cohort, BP,chol smoking BMI diab, education, AF,CAD	7996	Cox	Y	0.49(0.33-0.73)	High	age sex cohort, BP,chol smoking BMI diab, education, AF,CAD								1		0	N
hyper	Chaker 2016 dementia	quartiles	dementia - normal range exclude medication	dementia	Dementia	7996	Cox	N	0.135	High	age sex cohort, BP,chol smoking BMI diab, education, AF,CAD	7996	Cox	Y	<0.001	High	age sex cohort, BP,chol smoking BMI diab, education, AF,CAD								1		0	N
hyper	Chaker 2016 dementia	continuous	general cognitive factor	dementia	Dementia	9441	multivariable analysis	N	0.527	Medium	age,sex cohort, time to test	9441	multivariable analysis	Y	0.003	Medium	age,sex cohort, time to test								1		0	N
hyper	Chaker 2016 dementia	continuous	MMSE	dementia	Dementia	9441	multivariable analysis	N	0.455	Medium	age,sex cohort, time to test	9441	multivariable analysis	Y	0.004	Medium	age,sex cohort, time to test								1		0	N
hyper	Chaker 2016 dementia	continuous	general cognitive factor	dementia	Dementia	9441	multivariable analysis	N	0.367	High	age,sex cohort, time to test, BP,chol,smoking, BMI,diab,educ,CAD AF	9441	multivariable analysis	Y	0.021	High	age,sex cohort, time to test, BP,chol,smoking, BMI,diab,educ,CAD AF								1		0	N
hyper	Chaker 2016 dementia	continuous	MMSE	dementia	Dementia	9441	multivariable analysis	N	0.617	High	age,sex cohort, time to test, BP,chol,smoking, BMI,diab,educ,CAD AF	9441	multivariable analysis	Y	0.009	High	age,sex cohort, time to test, BP,chol,smoking, BMI,diab,educ,CAD AF								1		0	N
hypo	Wolide 2017	continuous	BMI - diabetics	obesity	Metabolic	214	Pearson	Y	<0.001	Crude	not stated	214	Pearson	Y	<0.001	Crude	not stated	214	Pearson	Y	<0.001	Crude	not stated	Free	0	8	4	Y
hypo	Wolide 2017	continuous	WHR - diabetics	obesity	Metabolic	214	Pearson	Y	<0.001	Crude	not stated	214	Pearson	Y	<0.001	Crude	not stated	214	Pearson	Y	<0.001	Crude	not stated	Free	0		4	Y
hypo	Wolide 2017	continuous	SBP - diabetics	BP	Metabolic	214	Pearson	Y	<0.001	Crude	not stated	214	Pearson	Y	<0.001	Crude	not stated	214	Pearson	Y	<0.001	Crude	not stated	Free	0		4	Y
hypo	Wolide 2017	continuous	DBP - diabetics	BP	Metabolic	214	Pearson	Y	<0.001	Crude	not stated	214	Pearson	Y	<0.001	Crude	not stated	214	Pearson	Y	<0.001	Crude	not stated	Free	0		4	Y
hypo	Wolide 2017	continuous	FPG - diabetics	diabetes	Metabolic	214	Pearson	Y	<0.001	Crude	not stated	214	Pearson	Y	<0.001	Crude	not stated	214	Pearson	Y	<0.001	Crude	not stated	Free	0		4	Y
hypo	Wolide 2017	continuous	TC - diabetics	lipids	Metabolic	214	Pearson	Y	<0.001	Crude	not stated	214	Pearson	Y	<0.001	Crude	not stated	214	Pearson	Y	<0.001	Crude	not stated	Free	0		4	Y
hypo	Wolide 2017	continuous	HDL-C - diabetics	lipids	Metabolic	214	Pearson	Y	<0.001	Crude	not stated	214	Pearson	Y	<0.001	Crude	not stated	214	Pearson	Y	<0.001	Crude	not stated	Free	0		4	Y
hypo	Wolide 2017	continuous	LDL-C - diabetics	lipids	Metabolic	214	Pearson	Y	<0.001	Crude	not stated	214	Pearson	Y	<0.001	Crude	not stated	214	Pearson	Y	<0.001	Crude	not stated	Free	0		4	Y
hypo	Wolide 2017	continuous	TG - diabetics	lipids	Metabolic	214	Pearson	Y	<0.001	Crude	not stated	214	Pearson	Y	<0.001	Crude	not stated	214	Pearson	Y	<0.001	Crude	not stated	Free	0		4	Y
hypo	Wolide 2017	continuous	BMI - non-diabetics	obesity	Metabolic	214	Pearson	Y	<0.001	Crude	not stated	214	Pearson	Y	<0.0001	Crude	not stated	214	Pearson	Y	<0.0001	Crude	not stated	Free	0		4	Y
hypo	Wolide 2017	continuous	WHR - non-diabetics	obesity	Metabolic	214	Pearson	Y	<0.001	Crude	not stated	214	Pearson	Y	<0.0001	Crude	not stated	214	Pearson	Y	<0.05	Crude	not stated	Free	0		4	Y
hypo	Wolide 2017	continuous	SBP - non-diabetics	BP	Metabolic	214	Pearson	N	NS	Crude	not stated	214	Pearson	Y	<0.05	Crude	not stated	214	Pearson	N	NS	Crude	not stated	Free	0		4	Y
hypo	Wolide 2017	continuous	DBP - non-diabetics	BP	Metabolic	214	Pearson	N	NS	Crude	not stated	214	Pearson	N	NS	Crude	not stated	214	Pearson	N	NS	Crude	not stated	Free	0		4	Y
hypo	Wolide 2017	continuous	FPG - non-diabetics	diabetes	Metabolic	214	Pearson	Y	<0.0001	Crude	not stated	214	Pearson	Y	<0.0001	Crude	not stated	214	Pearson	Y	<0.0001	Crude	not stated	Free	0		4	Y
hypo	Wolide 2017	continuous	TC - non-diabetics	lipids	Metabolic	214	Pearson	Y	<0.0001	Crude	not stated	214	Pearson	Y	<0.01	Crude	not stated	214	Pearson	Y	<0.0001	Crude	not stated	Free	0		4	Y
hypo	Wolide 2017	continuous	HDL-C - non-diabetics	lipids	Metabolic	214	Pearson	N	NS	Crude	not stated	214	Pearson	Y	<0.05	Crude	not stated	214	Pearson	N	NS	Crude	not stated	Free	0		4	Y
hypo	Wolide 2017	continuous	LDL-C - non-diabetics	lipids	Metabolic	214	Pearson	Y	<0.0001	Crude	not stated	214	Pearson	Y	<0.0001	Crude	not stated	214	Pearson	Y	<0.0001	Crude	not stated	Free	0		4	Y
hypo	Wolide 2017	continuous	TG - non-diabetics	lipids	Metabolic	214	Pearson	Y	<.001	Crude	not stated	214	Pearson	Y	<0.0001	Crude	not stated	214	Pearson	Y	<0.01	Crude	not stated	Free	0			Y
hypo	Boekholdt 2010	continuous	TC - Men	lipids	Metabolic	5206	linear regression	N	0.697	Crude		5206	log reg	Y	0.005	Crude									0	9	4	Y
hypo	Boekholdt 2010	continuous	LDL-C - Men	lipids	Metabolic	5206	linear regression	N	0.655	Crude		5206	log reg	Y	0.04	Crude									0		4	Y
hypo	Boekholdt 2010	continuous	HDL-C - Men	lipids	Metabolic	5206	linear regression	N	0.419	Crude		5206	log reg	Y	0.014	Crude									0		4	Y
hypo	Boekholdt 2010	continuous	BMI - Men	obesity	Metabolic	5206	linear regression	Y	0.001	Crude		5206	log reg	Y	0.019	Crude									0		4	Y
hypo	Boekholdt 2010	continuous	BP systolic - Men	BP	Metabolic	5206	linear regression	N	0.668	Crude		5206	log reg	Y	0.011	Crude									0		4	Y
hypo	Boekholdt 2010	continuous	BP diastolic - Men	BP	Metabolic	5206	linear regression	N	0.118	Crude		5206	log reg	Y	<0.001	Crude									0		4	Y
hypo	Boekholdt 2010	continuous	TC - Women	lipids	Metabolic	6348	linear regression	N	0.43	Crude		6348	log reg	N	0.105	Crude									0		4	Y
hypo	Boekholdt 2010	continuous	LDL-C - Women	lipids	Metabolic	6348	linear regression	N	0.11	Crude		6348	log reg	Y	0.01	Crude									0		4	Y
hypo	Boekholdt 2010	continuous	HDL-C - Women	lipids	Metabolic	6348	linear regression	Y	0.016	Crude		6348	log reg	Y	0.04	Crude									0		4	Y
hypo	Boekholdt 2010	continuous	BMI - Women	obesity	Metabolic	6348	linear regression	N	0.063	Crude		6348	log reg	Y	0.031	Crude									0		4	Y
hypo	Boekholdt 2010	continuous	BP systolic - Women	BP	Metabolic	6348	linear regression	N	0.162	Crude		6348	log reg	Y	0.021	Crude									0		4	Y
hypo	Boekholdt 2010	continuous	BP diastolic - Women	BP	Metabolic	6348	linear regression	N	0.073	Crude		6348	log reg	N	0.054	Crude									0
hyper/hypo	Kuijpens 2005	continuous	breast cancer- cross-section	breast	Cancer	2775	univariate	N	0.8(0.2-2.6)	Crude	not stated	2775	univariate	N	1.6(0.6-4.1)	Crude	not stated								0	8	4, TSH	Y
hyper/hypo	Kuijpens 2005	continuous	breast cancer -prospective	breast	Cancer	2738	univariate	Y	2.3(1.2-4.6)	Crude	not stated	2738	univariate	Y	2.9(1.5-5.7)	Crude	not stated								0		4, TSH	N
indeterminate	Udenze 2014	continuous	metabolic syndrome	other	Metabolic	150	Student t/multivariate reg	Y	0.049	Crude	nil stated	150		N	0.794	Crude	not stated	150	student t/multivariate reg	Y	0.037	Crude		Free	0	8	4	Y
indeterminate	Udenze 2014	continuous	metabolic syndrome	other	Metabolic	150	Student t/multivariate reg	Y	0.039	Low	age,sex	150	student t/multivariate reg	N	NS	Low	age,sex	150		N	NS	Low		Free	0		4	Y
hypo	Itterman 2018	continuous	dementia - total brain	pathology	Dementia	2557	linear reg	N	-0.1(-29.6-29.3)	Medium	age,sex,BMI,alcohol, smoking,education ,time of sampling	2557	linear reg	Y	-34.8(-61.6- -8.0)	Medium	age,sex,BMI,alcohol, smoking,education ,time of sampling	2557	linear reg	N	-3.8(-33.4-25.9)	Medium	age,sex,BMI,alcohol, smoking,education ,time of sampling	Free	0		0	Y
hypo	Itterman 2018	continuous	dementia - grey matter	pathology	Dementia	2557	linear reg	N	0.3(-15.3-15.9)	Medium	age,sex,BMI,alcohol, smoking,education ,time of sampling	2557	linear reg	N	-13.0(-26.4-0.5)	Medium	age,sex,BMI,alcohol, smoking,education ,time of sampling	2557	linear reg	N	3.1(-12.7-18.9)	Medium	age,sex,BMI,alcohol, smoking,education ,time of sampling	Free	0		0	Y
hypo	Itterman 2018	continuous	dementia - white matter	pathology	Dementia	2557	linear reg	N	-2.1(-14.9-19.0)	Medium	age,sex,BMI,alcohol, smoking,education ,time of sampling	2557	linear reg	Y	-20.5(-36.4- -4.7)	Medium	age,sex,BMI,alcohol, smoking,education ,time of sampling	2557	linear reg	N	-6.3(-23.5-10.8)	Medium	age,sex,BMI,alcohol, smoking,education ,time of sampling	Free	0		0	Y
hypo	Itterman 2018	continuous	dementia - mean hippocampal vol	pathology	Dementia	2557	linear reg	N	-66(-281-48)	Medium	age,sex,BMI,alcohol, smoking,education ,time of sampling	2557	linear reg	N	-175(-382-33)	Medium	age,sex,BMI,alcohol, smoking,education ,time of sampling	2557	linear reg	N	-24(-249-201)	Medium	age,sex,BMI,alcohol, smoking,education ,time of sampling	Free	0		0	Y
hypo	Itterman 2018	continuous	dementia - right hippocampal vol	pathology	Dementia	2557	linear reg	N	-30(-143-84)	Medium	age,sex,BMI,alcohol, smoking,education ,time of sampling	2557	linear reg	N	- 86(-194-22)	Medium	age,sex,BMI,alcohol, smoking,education ,time of sampling	2557	linear reg	N	3(-116-222)	Medium	age,sex,BMI,alcohol, smoking,education ,time of sampling	Free	0		0	Y
hypo	Itterman 2018	continuous	dementia - left hippocampal vol	pathology	Dementia	2557	linear reg	N	-27(-136-82)	Medium	age,sex,BMI,alcohol, smoking,education ,time of sampling	2557	linear reg	Y	-128(-232- -24)	Medium	age,sex,BMI,alcohol, smoking,education ,time of sampling	2557	linear reg	N	-16(-131-98)	Medium	age,sex,BMI,alcohol, smoking,education ,time of sampling	Free	0		0	Y
hypo	Itterman 2018	continuous	dementia - brain volume - left middle frontal gyrus	pathology	Dementia	2084	linear reg	Y	0.026	Medium	age,sex,BMI,alcohol, smoking,education ,time of sampling	2084	linear reg	N	not stated	Medium	age,sex,BMI,alcohol, smoking,education ,time of sampling	2084	linear reg	N	not stated	Medium	age,sex,BMI,alcohol, smoking,education ,time of sampling	Free	0		0	Y
hypo	Itterman 2018	continuous	dementia - brain volume - left middle frontal gyrus - exclude thyroid med	pathology	Dementia	1804	linear reg	Y	0.007	Medium	age,sex,BMI,alcohol, smoking,education ,time of sampling	1804	linear reg	N	not stated	Medium	age,sex,BMI,alcohol, smoking,education ,time of sampling	1804	linear reg	N	not stated	Medium	age,sex,BMI,alcohol, smoking,education ,time of sampling	Free	0		0	Y
hypo	Itterman 2018	continuous	dementia - BA 9 volume	pathology	Dementia	2084	linear reg	N	0.637	Medium	age,sex,BMI,alcohol, smoking,education ,time of sampling	2084	linear reg	Y	0.032	Medium	age,sex,BMI,alcohol, smoking,education ,time of sampling	2084	linear reg	N	0.888	Medium	age,sex,BMI,alcohol, smoking,education ,time of sampling	Free	0		0	Y
hypo	Li 2010	continuous	pregnancy - intelligence	foetal intelligence	Pregnancy	111	t test	Y	0.004	Crude	not stated	1268	t test	Y	0.008	Crude	not stated								1		0	N
hypo	Li 2010	continuous	pregnancy - motor scores	foetal development	Pregnancy	111	t test	Y	0.0001	Crude	not stated	1268	t test	Y	<0.001	Crude	not stated								1		0	N
hypo	Li 2010	continuous	pregnancy - intellectual dev	foetal intelligence	Pregnancy	111	multivariate analysis	Y	0	Medium	gestation weeks, gender,APGAR,birth category,breast feeding, etc	1268	multivariate analysis	Y	0	Medium	gestation weeks, gender,APGAR,birth category,breast feeding, etc								1		0	N
hypo	Li 2010	continuous	pregnancy - motor dev	foetal development	Pregnancy	111	multivariate analysis	Y	0.002	Medium	gestation weeks, gender,APGAR,birth category,breast feeding, etc	1268	multivariate analysis	Y	0	Medium	gestation weeks, gender,APGAR,birth category,breast feeding, etc								1		0	N
hypo	Li 2010	continuous	pregnancy - intellectual dev	foetal intelligence	Pregnancy	111	univariate	Y	<0.05	Crude	not stated	1268	univariate	Y	<0.05	Crude	not stated								1		0	N
hypo	Li 2010	continuous	pregnancy - motor dev	foetal development	Pregnancy	111	univariate	Y	<0.05	Crude	not stated	1268	univariate	Y	<0.05	Crude	not stated								1		0	N
hyper/hypo	de Miranda 2018	quintiles	cor artery disease - Q1/Q3	CAD	Cardiac	767	log reg	N	1.12 (0.72-1.76)	Crude	not stated	767	log reg	N	1.35(0.86-2.11)	Crude	not stated								0	9	0	Y
hyper/hypo	de Miranda 2018	quintiles	cor artery disease - Q2/Q3	CAD	Cardiac	767	log reg	N	1.09(0.69-1.72)	Crude	not stated	767	log reg	N	1.13(0.96-1.32)	Crude	not stated								0		0	Y
hyper/hypo	de Miranda 2018	quintiles	cor artery disease - Q4/Q3	CAD	Cardiac	767	log reg	N	1.04(0.66-1.62)	Crude	not stated	767	log reg	N	1.48(0.95-2.33)	Crude	not stated								0		0	Y
hyper/hypo	de Miranda 2018	quintiles	cor artery disease - Q5/Q3	CAD	Cardiac	767	log reg	N	1.12 (0.72-1.75)	Crude	not stated	767	log reg	N	0.99(0.63-1.54)	Crude	not stated								0		0	Y
hyper/hypo	de Miranda 2018	quintiles	cor artery disease - Q1/Q3	CAD	Cardiac	767	log reg	N	1.02(0.63-1.63)	Low	age, gender , race	767	log reg	N	1.43(0.89-2.31)	Low	age, gender , race								0		0	Y
hyper/hypo	de Miranda 2018	quintiles	cor artery disease - Q2/Q3	CAD	Cardiac	767	log reg	N	0.98(0.60-1.59)	Low	age, gender , race	767	log reg	N	1.05(0.65-1.69)	Low	age, gender , race								0		0	Y
hyper/hypo	de Miranda 2018	quintiles	cor artery disease - Q4/Q3	CAD	Cardiac	767	log reg	N	1.06 (0.66-1.70)	Low	age, gender , race	767	log reg	N	1.38(0.86-2.22)	Low	age, gender , race								0		0	Y
hyper/hypo	de Miranda 2018	quintiles	cor artery disease - Q5/Q3	CAD	Cardiac	767	log reg	N	1.10 (0.68-1.78)	Low	age, gender , race	767	log reg	N	0.96(0.60-1.54)	Low	age, gender , race								0		0	Y
hyper/hypo	de Miranda 2018	quintiles	cor artery disease - Q1/Q3	CAD	Cardiac	767	log reg	N	0.90 (0.55-1.47)	Medium	age, gender , race, BP, diab,lipid,smoking,BMI, HDL GFR,TG	767	log reg	N	1.29(0.79-2.13)	Medium	age, gender , race, BP, diab,lipid,smoking,BMI, HDL GFR,TG								0		0	Y
hyper/hypo	de Miranda 2018	quintiles	cor artery disease - Q2/Q3	CAD	Cardiac	767	log reg	N	0.95 (0.57-1.57)	Medium	age, gender , race, BP, diab,lipid,smoking,BMI, HDL GFR,TG	767	log reg	N	0.98(0.59-1.60)	Medium	age, gender , race, BP, diab,lipid,smoking,BMI, HDL GFR,TG								0		0	Y
hyper/hypo	de Miranda 2018	quintiles	cor artery disease - Q4/Q3	CAD	Cardiac	767	log reg	N	1.03(0.63-1.68)	Medium	age, gender , race, BP, diab,lipid,smoking,BMI, HDL GFR,TG	767	log reg	N	1.38 (0.84-2.27)	Medium	age, gender , race, BP, diab,lipid,smoking,BMI, HDL GFR,TG								0		0	Y
hyper/hypo	de Miranda 2018	quintiles	cor artery disease - Q5/Q3	CAD	Cardiac	767	log reg	N	1.16 (0.70-1.90)	Medium	age, gender , race, BP, diab,lipid,smoking,BMI, HDL GFR,TG	767	log reg	N	0.95(0.58-1.56)	Medium	age, gender , race, BP, diab,lipid,smoking,BMI, HDL GFR,TG								0		0	Y
hyper/hypo	de Miranda 2018	quintiles	SIS - Q1/Q3	CAD	Cardiac	767	log reg	N	1.08(0.55-2.12)	Crude	not stated	767	log reg	N	1.10 (0.59-2.06)	Crude	not stated								0		0	Y
hyper/hypo	de Miranda 2018	quintiles	SIS - Q2/Q3	CAD	Cardiac	767	log reg	N	1.76(0.93-3.33)	Crude	not stated	767	log reg	N	0.97 (0.51-1.85)	Crude	not stated								0		0	Y
hyper/hypo	de Miranda 2018	quintiles	SIS - Q4/Q3	CAD	Cardiac	767	log reg	N	0.96(0.48-1.93)	Crude	not stated	767	log reg	N	1.22 (0.66-2.26)	Crude	not stated								0		0	Y
hyper/hypo	de Miranda 2018	quintiles	SIS - Q5/Q3	CAD	Cardiac	767	log reg	N	1.13(0.58-2.20)	Crude	not stated	767	log reg	N	0.65(0.32-1.31)	Crude	not stated								0		0	Y
hyper/hypo	de Miranda 2018	quintiles	SIS - Q1/Q3	CAD	Cardiac	767	log reg	N	0.92(0.45-1.88)	Low	age, gender , race	767	log reg	N	1.16(0.60-2.27)	Low	age, gender , race								0		0	Y
hyper/hypo	de Miranda 2018	quintiles	SIS - Q2/Q3	CAD	Cardiac	767	log reg	N	1.70(0.87-3.33)	Low	age, gender , race	767	log reg	N	0.87(0.44-1.71)	Low	age, gender , race								0		0	Y
hyper/hypo	de Miranda 2018	quintiles	SIS - Q4/Q3	CAD	Cardiac	767	log reg	N	1.04 (0.50-2.16)	Low	age, gender , race	767	log reg	N	1.07(0.56-2.06)	Low	age, gender , race								0		0	Y
hyper/hypo	de Miranda 2018	quintiles	SIS - Q5/Q3	CAD	Cardiac	767	log reg	N	1.23 (0.60-2.52)	Low	age, gender , race	767	log reg	N	0.71(0.34-1.48)	Low	age, gender , race								0		0	Y
hyper/hypo	de Miranda 2018	quintiles	SIS - Q1/Q3	CAD	Cardiac	767	log reg	N	0.88(0.42-1.87)	Medium	age, gender , race, BP, diab,lipid,smoking,BMI, HDL GFR,TG	767	log reg	N	0.94(0.46-1.90)	Medium	age, gender , race, BP, diab,lipid,smoking,BMI, HDL GFR,TG								0		0	Y
hyper/hypo	de Miranda 2018	quintiles	SIS - Q2/Q3	CAD	Cardiac	767	log reg	N	1.88(0.93-3.78)	Medium	age, gender , race, BP, diab,lipid,smoking,BMI, HDL GFR,TG	767	log reg	N	0.75(0.37-1.53)	Medium	age, gender , race, BP, diab,lipid,smoking,BMI, HDL GFR,TG								0		0	Y
hyper/hypo	de Miranda 2018	quintiles	SIS - Q4/Q3	CAD	Cardiac	767	log reg	N	0.97 (0.45-2.10)	Medium	age, gender , race, BP, diab,lipid,smoking,BMI, HDL GFR,TG	767	log reg	N	1.14(0.58-2.24)	Medium	age, gender , race, BP, diab,lipid,smoking,BMI, HDL GFR,TG								0		0	Y
hyper/hypo	de Miranda 2018	quintiles	SIS - Q5/Q3	CAD	Cardiac	767	log reg	N	1.39 (0.66-2.94)	Medium	age, gender , race, BP, diab,lipid,smoking,BMI, HDL GFR,TG	767	log reg	N	0.82 (0.38-1.73)	Medium	age, gender , race, BP, diab,lipid,smoking,BMI, HDL GFR,TG								0		0	Y
hyper/hypo	de Miranda 2018	quintiles	SSS - Q1/Q3	CAD	Cardiac	767	log reg	N	0.96(0.49-1.87)	Crude	not stated	767	log reg	N	1.27 (0.69-2.34)	Crude	not stated								0		0	Y
hyper/hypo	de Miranda 2018	quintiles	SSS - Q2/Q3	CAD	Cardiac	767	log reg	N	1.95(1.06-3.57)	Crude	not stated	767	log reg	N	1.13(0.61-2.12)	Crude	not stated								0		0	Y
hyper/hypo	de Miranda 2018	quintiles	SSS - Q4/Q3	CAD	Cardiac	767	log reg	N	1.16(0.61-2.21)	Crude	not stated	767	log reg	N	1.39(0.76-2.55)	Crude	not stated								0		0	Y
hyper/hypo	de Miranda 2018	quintiles	SSS - Q5/Q3	CAD	Cardiac	767	log reg	N	1.11 (0.52-1.94)	Crude	not stated	767	log reg	N	0.80(0.41-1.56)	Crude	not stated								0		0	Y
hyper/hypo	de Miranda 2018	quintiles	SSS - Q1/Q3	CAD	Cardiac	767	log reg	N	0.82 (0.40-1.65)	Low	age, gender , race	767	log reg	N	1.37(0.71-2.63)	Low	age, gender , race								0		0	Y
hyper/hypo	de Miranda 2018	quintiles	SSS - Q2/Q3	CAD	Cardiac	767	log reg	Y	1.92 (1.01-3.64)	Low	age, gender , race	767	log reg	N	1.03(0.53-2.00)	Low	age, gender , race								0		0	Y
hyper/hypo	de Miranda 2018	quintiles	SSS - Q4/Q3	CAD	Cardiac	767	log reg	N	1.28 (0.65-2.53)	Low	age, gender , race	767	log reg	N	1.23(0.65-2.33)	Low	age, gender , race								0		0	Y
hyper/hypo	de Miranda 2018	quintiles	SSS - Q5/Q3	CAD	Cardiac	767	log reg	N	1.07 (0.53-2.16)	Low	age, gender , race	767	log reg	N	0.89(0.44-1.79)	Low	age, gender , race								0		0	Y
hyper/hypo	de Miranda 2018	quintiles	SSS - Q1/Q3	CAD	Cardiac	767	log reg	N	0.81 (0.39-1.68)	Medium	age, gender , race, BP, diab,lipid,smoking,BMI, HDL GFR,TG	767	log reg	N	1.17 (0.59-2.33)	Medium	age, gender , race, BP, diab,lipid,smoking,BMI, HDL GFR,TG								0		0	Y
hyper/hypo	de Miranda 2018	quintiles	SSS - Q2/Q3	CAD	Cardiac	767	log reg	Y	2.07 (1.07-4.03)	Medium	age, gender , race, BP, diab,lipid,smoking,BMI, HDL GFR,TG	767	log reg	N	0.94 (0.47-1.86)	Medium	age, gender , race, BP, diab,lipid,smoking,BMI, HDL GFR,TG								0		0	Y
hyper/hypo	de Miranda 2018	quintiles	SSS - Q4/Q3	CAD	Cardiac	767	log reg	N	1.24 (0.61-2.52)	Medium	age, gender , race, BP, diab,lipid,smoking,BMI, HDL GFR,TG	767	log reg	N	1.31 (0.68-2.53)	Medium	age, gender , race, BP, diab,lipid,smoking,BMI, HDL GFR,TG								0		0	Y
hyper/hypo	de Miranda 2018	quintiles	SSS - Q5/Q3	CAD	Cardiac	767	log reg	N	1.19 (0.58-2.46)	Medium	age, gender , race, BP, diab,lipid,smoking,BMI, HDL GFR,TG	767	log reg	N	0.98 (0.48-2.02)	Medium	age, gender , race, BP, diab,lipid,smoking,BMI, HDL GFR,TG								0		0	Y
indeterminate	Elgazar 2019	dichotomous	diabetes	diabetes	Metabolic	200/200	Chi square	N	0.177	Crude	not stated	200/200	Chi squared	Y	<0.001	Crude	not stated	200/200	Chi squared	Y	0.001	Crude	not stated	Free	0	7	3	Y
indeterminate	Elgazar 2019	continuous	HbA1c (measure of diabetic control) - diabetics only	diabetes	Metabolic	200	Mann-Whitney/Spearman	N	0.055	Crude	not stated	200	Mann-Whitney/Pearson	Y	0.033	Crude	not stated	200	Mann-Whitney/pearson	Y	0.004	Crude	not stated	Free	0		3	Y
